# Supplementary material for: Lords of the flies: dipteran migrants are diverse, abundant and ecologically important
Source: Biol Rev Camb Philos Soc. 2025 Apr 1;100(4):1635–59. doi: 10.1111/brv.70017 (PMC12227794; doi:10.1111/brv.70017)
Supplement: Supplementary file 1 — Table S1. Comparison of migratory criteria for Diptera used herein with those used by Chowdhury et al. (2021). Table S2. Evidence for fulfilling migratory criteria in each of the dipteran families. Table S3. Evidence for migratory behaviour and their ecological roles in each of the 592 known dipteran migrant species. [file BRV-100-1635-s001.xlsx]

## Sheet: Table S1. Criteria adaptions
Table S1. Comparison of migratory criteria for Diptera used herein with those used by Chowdhury et al. (2021).
Our criteria	Seasonal back and forth movement	Long-distance flight	Seasonally appropriate directed movement	Inability to develop in trapped habitat	Ability to choose favourable winds	Mass arrival	Capable of high-altitude flight	Populations with a high rate of gene flow	Strong flight capabilities (tethered flight mill)	Orientation within a flight simulator	Physiological/morphological changes in the migratory phenotype	Seasonal appearance of a disease	Unable to overwinter (in any state) in trapped location
Criteria in Chowdhury et al., (2021)	Radar observations/trap catches	Stable isotopes/mark–release–recapture	Radar observations/maintaining constant compass course by using wind drift compensation/flight in beneficial compass direction	Larval food plant absent/larvae are incapable of developing due to unfavourable seasonal climate	Radar observations/maintaining constant compass course by using wind drift compensation	Trap catches/Mass movement	Radar observations	Amplified fragment length polymorphism (AFLP)	Tethered flight measurements		Extended pre–oviposition period		Breeding population not established

## Sheet: Table S2. Migratory Criteria
Table S2. Evidence for fulfilling migratory criteria in each of the Dipteran families.
Family	Seasonal back and forth movement	Long-distance flight	Seasonally appropriate directed movement	Inability to develop in trapped habitat	Ability to choose favourable winds	Mass arrival	Capable of high-altitude flight	Populations with a high rate of gene flow	Strong flight capabilities (tethered flight mill)	Orientation within a flight simulator	Physiological/morphological changes in the migratory phenotype	Seasonal appearance of a disease	Unable to overwinter (in any state) in trapped location
Syrphidae	Finch & Cook, 2020; Banks, 1959; Jia et al., 2022;	Krčmar et al., 2010; Rojo, 1997; Carvalho & Kratz, 1988; Ouin et al., 2011; Keaster et al., 1996; Sparks et al., 1986; Smit et al., 2004; Kehlmaier, 2002; Schmid, 1999; Hardy & Cheng, 1986; Hill, 2013; Ashmole & Ashmole, 1997; Valido & Olesen; 2010; Wolf et al., 1986; Pérez-Bañón et al., 2007; Hawkes et al., 2022a; Clem et al., 2023;	Feltwell, 1976; Martens, 2020; Beebe, 1951; Gao et al., 2020a; Burman, 1977; Williams et al., 1956; Menz et al., 2019a; Gatter, 2020; Hawkes et al., 2022a; Wotton et al., 2019; Hlaváček et al., 2022; Pedersen, 1982; Jeekel & Overbeek, 1968; Aubert et al., 1976; Aubert, 1964; Aubert, 1964; Goeldlin de Tiefenau, 1989; Aubert, 1962; Burton, 1990; Lack & Lack, 1951; Gatter & Schmid, 1990; Aubert & Ja…	Gatter, 1980; Krčmar et al., 2010; Keaster et al., 1996; Sparks et al., 1986; Kehlmaier, 2002; Schmid, 1999; Hardy & Cheng, 1986; Wolf et al., 1986; Pérez-Bañón et al., 2007; Martens et al., 2011; Krpač, 2021; Edwards, 1972;	Gao et al., 2020a; Wotton et al., 2019; Hawkes et al., 2024;	Burman, 1977; Williams et al., 1956; Gatter et al. 2020; Menz et al., 2019a; Hawkes et al., 2022a; Wotton et al., 2019; Gatter, 1980; Jensen, 2001; Ebejer & Bensusan, 2010; Speight, 1996; Nielsen, 2009; Fisler & Marcacci, 2022; Nielsen et al., 2010; Svensson & Janzon, 1984; Hlaváček et al., 2022; Pedersen, 1982; Jeekel & Overbeek, 1968; Aubert et al., 1976; Aubert, 1964; Aubert, 1962; Gatter & Sc…	Glick, 1939;	Liu et al., 2019; Francuski et al., 2013; Hondelmann et al., 2005; Hondelmann & Poehling, 2007; Raymond et al., 2013a; Francuski et al., 2013; Raymond et al., 2013b; Jia et al., 2022;		Massy et al., 2021	Hondelmann & Poehling, 2007; Dällenbach et al., 2018; Odermatt et al., 2017; Tomlinson & Menz, 2015; Doyle et al., 2022; Dziock, 2005; Sullivan & Sutherland, 1999;		Hawkes et al., 2024;
Tephritidae	Chang et al., 2001; Florio et al., 2020; Hui, 2001; Nishida, 1963; Ye et al., 2005; Israely et al., 2005; Harris et al., 1986;	Keaster et al., 1996; Sparks et al., 1986; Shaw et al., 1967; Macfarlane et al., 1987; Wolf et al., 1986; Hawkes et al., 2022a; Drew et al., 1984; Israely et al., 2005; Hardy & Cheng, 1986;	Hawkes et al., 2022;	Keaster et al., 1996; Sparks et al., 1986; Steiner et al., 1962; Israely et al., 2005; Wolf et al., 1986; Drew et al., 1984; Harris et al., 1986; Hardy & Cheng, 1986;		Hawkes et al., 2022a;	Florio et al., 2020;	Jacquard et al., 2013; Kourti, 2004; Qin et al., 2018; Shi et al., 2005;	Ding et al., 2014;	Kaushik et al., 2020;	Lemic et al., 2020;
Culicidae	North & Godfray, 2018; Florio et al., 2020; Yaro et al., 2022;	Sparks et al., 1986; Kay & Farrow, 2000; Huestis et al., 2019; Service, 1980; Wolf et al., 1986; Ritchie & Rochester, 2001; Hawkes et al., 2022a;	Beebe, 1951; Hawkes et al., 2022a;	Sparks et al., 1986; Wolf et al., 1986; Faiman et al., 2020; Edwards, 1972;		Tsuda & Kim, 2008; Tsuda & Kim, 2010; Hawkes et al., 2022a; Edwards, 1972;	Sanogo et al., 2021; Kay & Farrow, 2000; Florio et al., 2020; Glick, 1939; Chapman et al., 2004;	Gao et al., 2020b; Xie et al., 2021; Bello et al., 2014; Gonzáles et al., 2007; Lather et al., 2022; Manin et al., 2018;	Arai et al., 2022; Faiman et al., 2020;		Tsuda & Kim, 2008; Tsuda & Kim, 2010; Sullivan et al., 2020;	Ritchie & Rochester, 2001; Nabeshima et al., 2009; Eagles et al., 2014; Sellers, 1980;
Muscidae	Florio et al., 2020;	Krčmar et al., 2010; Jones et al., 1991; Hogsette & Ruff, 1985; Keaster et al., 1996; Sparks et al., 1986; Hogsette et al., 1989; Wolf et al., 1986; Hawkes et al., 2022a;	Martens, 2020; Williams et al., 1956; Aubert, 1962;Hawkes et al., 2022a; Hawkes et al., 2024;	Krčmar et al., 2010; Keaster et al., 1996; Sparks et al., 1986; Wolf et al., 1986; Ashmole et al.,1983; Edwards, 1972;	Hawkes et al., 2024;	Williams et al., 1956; Fletcher, 1973; Feehan et al., 1985; Aubert, 1962; Hawkes et al., 2022a; Edwards, 1972; Hawkes et al., 2024;	Florio et al., 2020; Glick, 1939; Chapman et al., 2004;	McDonald et al., 1987; Tainchum et al., 2009; Tainchum et al., 2010;					Hawkes et al., 2024;
Calliphoridae	Townsend, 1928; Florio et al., 2020; Tachibana & Numata, 2006;	Krčmar et al., 2010; Jones et al., 1991; Hogsette & Ruff, 1985; Sparks et al., 1986; Keaster et al., 1996; Kurahashi, 1991; Castro et al., 2016; Chown & Language, 1994; Wolf et al., 1986; Pérez-Bañón et al., 2007; Hawkes et al., 2022a;	Martens, 2020; Williams et al., 1956; Kurahashi, 1997; Aubert, 1962; Hawkes et al., 2022a; Hawkes et al., 2024;	Krčmar et al., 2010; Keaster et al., 1996; Sparks et al., 1986; Kurahashi, 1991; Wolf et al., 1986; Pérez-Bañón et al., 2007; Ashmole et al.,1983;	Hawkes et al., 2024;	Williams et al., 1956; Kurahashi, 1997; Aubert, 1962; Hawkes et al., 2022a; Hawkes et al., 2024;	Florio et al., 2020; Glick, 1939;	Butterworth et al., 2023; Diakova et al., 2018;					Hawkes et al., 2024;
Chloropidae	Florio et al., 2020;	Keaster et al., 1996; Hardy & Cheng, 1986; Wolf et al., 1986; Hawkes et al., 2022a;	Hawkes et al., 2022a; Hawkes et al., 2024;	Keaster et al., 1996; Hardy & Cheng, 1986; Wolf et al., 1986; Ashmole et al.,1983; Edwards, 1972;	Hawkes et al., 2024;	Hawkes et al., 2022a; Edwards, 1972; Hawkes et al., 2024;	Johnson et al., 1962; Florio et al., 2020; Glick, 1939; Chapman et al., 2004;				Adesiyun & Southwood, 1979; Rygg, 1966;		Hawkes et al., 2024;
Drosophilidae	Tait et al., 2018; Champagne-Couchon et al., 2020; Florio et al., 2020; Kimura & Beppu, 1993; Thistlewood et al., 2019;	Krčmar et al., 2010; Tsacas, 1984; Hardy & Cheng, 1986; McEvey, 1981; Deutsch & Kiss, 2021;	Beebe, 1951	Krčmar et al., 2010; Hardy & Cheng, 1986; Thistlewood et al., 2019;			Florio et al., 2020; Glick, 1939; Chapman et al., 2004;	Cameron et al., 2010; Silva et al., 2015;		Warren et al., 2019; Weir & Dickinson, 2012;	Kimura & Beppu, 1993
Mycetophilidae	Florio et al., 2020;	Keaster et al., 1996; Sparks et al., 1986; Hardy & Cheng, 1986; Wolf et al., 1986; Hawkes et al., 2022a;	Beebe, 1951; Hawkes et al., 2022a; Hawkes et al., 2024;	Keaster et al., 1996; Sparks et al., 1986; Hardy & Cheng, 1986; Wolf et al., 1986; Edwards, 1972;	Hawkes et al., 2024;	Hawkes et al., 2022a; Edwards, 1972; Hawkes et al., 2024;	Florio et al., 2020; Glick, 1939; Chapman et al., 2004;						Hawkes et al., 2024;
Anthomyiidae	Florio et al., 2020;	Keaster et al., 1996; Sparks et al., 1986; Kurahashi, 1991; Wolf et al., 1986; Hawkes et al., 2022a;	Aubert, 1962; Hawkes et al., 2022a; Hawkes et al., 2024;	Keaster et al., 1996; Sparks et al., 1986; Kurahashi, 1991; Wolf et al., 1986; Ashmole et al.,1983; Edwards, 1972;	Hawkes et al., 2024;	Aubert, 1962; Hawkes et al., 2022a; Edwards, 1972; Hawkes et al., 2024;	Florio et al., 2020; Glick, 1939; Chapman et al., 2004;						Hawkes et al., 2024;
Phoriidae	Florio et al., 2020;	Keaster et al., 1996; Sparks et al., 1986; Wolf et al., 1986; Hawkes et al., 2022a;	Hawkes et al., 2024;	Keaster et al., 1996; Sparks et al., 1986; Wolf et al., 1986; Ashmole et al.,1983; Edwards, 1972;	Hawkes et al., 2024;	Hawkes et al., 2022a; Edwards, 1972; Hawkes et al., 2024;	Florio et al., 2020; Glick, 1939;						Hawkes et al., 2024;
Simuliidae	Baker et al., 1987; Florio et al., 2020; Garms et al., 1979;	Sparks et al., 1986; Service, 1980; Wolf et al., 1986;		Sparks et al., 1986; Wolf et al., 1986; Edwards, 1972;		Baker et al., 1990; Johnson et al., 1985; Edwards, 1972;	Florio et al., 2020; Glick, 1939;	Cherairia & Adler, 2018;
Chironomidae	Florio et al., 2020;	Keaster et al., 1996; Sparks et al., 1986; Hardy & Cheng, 1986; Wolf et al., 1986; Farrow, 1984;	Hawkes et al., 2024;	Keaster et al., 1996; Sparks et al., 1986; Hardy & Cheng, 1986; Wolf et al., 1986; Farrow, 1984; Ashmole et al.,1983; Edwards, 1972;	Hawkes et al., 2024;	Edwards, 1972; Hawkes et al., 2024;	Florio et al., 2020; Glick, 1939; Chapman et al., 2004;						Hawkes et al., 2024;
Sphaeroceridae		Sparks et al., 1986; Hardy & Cheng, 1986; Wolf et al., 1986;	Hawkes et al., 2024;	Sparks et al., 1986; Hardy & Cheng, 1986; Wolf et al., 1986;	Hawkes et al., 2024;	Hawkes et al., 2024;	Chapman et al., 2004;						Hawkes et al., 2024;
Sciaridae	Shi et al., 2016;		Hawkes et al., 2024;	Ashmole et al.,1983; Edwards, 1972;	Hawkes et al., 2024;	Edwards, 1972; Hawkes et al., 2024;	Glick, 1939; Chapman et al., 2004;						Hawkes et al., 2024;
Tipulidae	Gatter, 1977; Florio et al., 2020;	Keaster et al., 1996; Hardy & Cheng, 1986;	Beebe, 1951	Keaster et al., 1996; Hardy & Cheng, 1986; Ashmole et al.,1983; Edwards, 1972;	Gatter, 1977;	Edwards, 1972;	Florio et al., 2020; Glick, 1939;
Sepsidae	Florio et al., 2020;	Keaster et al., 1996; Sparks et al., 1986; Wolf et al., 1986; Hawkes et al., 2022a;	Hawkes et al., 2022a;	Keaster et al., 1996; Sparks et al., 1986; Wolf et al., 1986; van der Groot, 1986;		Hawkes et al., 2022a; van der Groot, 1986;	Florio et al., 2020; Glick, 1939; Chapman et al., 2004;
Ceratopogononidae	Eagles et al., 2012; Florio et al., 2020;	Keaster et al., 1996; Sparks et al., 1986; Hardy & Cheng, 1986; Wolf et al., 1986;		Keaster et al., 1996; Sparks et al., 1986; Hardy & Cheng, 1986; Wolf et al., 1986; Ashmole et al.,1983; Edwards, 1972;		Edwards, 1972;	Sanders et al., 2011; Florio et al., 2020; Glick, 1939; Chapman et al., 2004;					Braverman & Chechik, 1993; Ducheyne et al., 2007; Parry et al., 2015; Mignotte et al., 2021;
Dolichopodidae	Florio et al., 2020;	Keaster et al., 1996; Sparks et al., 1986; Wolf et al., 1986;	Beebe, 1951	Keaster et al., 1996; Sparks et al., 1986; Wolf et al., 1986; Ashmole et al.,1983; Edwards, 1972;		Edwards, 1972;	Florio et al., 2020; Glick, 1939;
Tachinidae	Florio et al., 2020;	Keaster et al., 1996; Wolf et al., 1986;	Beebe, 1951; Aubert, 1962;	Keaster et al., 1996; Wolf et al., 1986;		Aubert, 1962;	Florio et al., 2020; Glick, 1939;
Tabanidae		Sparks et al., 1986; Wolf et al., 1986;	Williams, 1920; Aubert, 1962;	Sparks et al., 1986; Wolf et al., 1986;		Williams, 1920; Aubert, 1962;	Glick, 1939;		Kanmiya, 2002;
Lauxanidae	Florio et al., 2020;		Beebe, 1951	Edwards, 1972;		Edwards, 1972;	Florio et al., 2020; Glick, 1939;
Cecidomyidae	Florio et al., 2020;	Hardy & Cheng, 1986;		Hardy & Cheng, 1986; Edwards, 1972;		Edwards, 1972;	Florio et al., 2020; Glick, 1939; Miao et al., 2013; Chapman et al., 2004;
Ephydridae	Florio et al., 2020;	Keaster et al., 1996; Sparks et al., 1986; Hardy & Cheng, 1986; Wolf et al., 1986;		Keaster et al., 1996; Sparks et al., 1986; Hardy & Cheng, 1986; Wolf et al., 1986; Edwards, 1972;		Edwards, 1972;	Florio et al., 2020; Glick, 1939; Chapman et al., 2004;
Stratiomyidae		Sparks et al., 1986; Wolf et al., 1986;	Beebe, 1951	Sparks et al., 1986; Wolf et al., 1986;			Glick, 1939;		Kanmiya, 2002;
Milichiidae	Florio et al., 2020;	Sparks et al., 1986; Wolf et al., 1986;		Sparks et al., 1986; Wolf et al., 1986;			Florio et al., 2020;
Scathophagidae		Krčmar et al., 2010;	Aubert, 1962;	Krčmar et al., 2010; Ashmole et al.,1983;		Aubert, 1962;	Glick, 1939;
Agromyzidae				Ashmole et al.,1983; Edwards, 1972;		Edwards, 1972;	Glick, 1939;						Iwasaki et al., 2008;
Ulidiidae	Florio et al., 2020;	Keaster et al., 1996; Sparks et al., 1986; Wolf et al., 1986;	Beebe, 1951	Keaster et al., 1996; Sparks et al., 1986; Wolf et al., 1986;			Florio et al., 2020; Glick, 1939; Chapman et al., 2004;
Bibionidae			Beebe, 1951; Aubert, 1962;	Ashmole et al.,1983;		Aubert, 1962;	Glick, 1939;
Empidae		Keaster et al., 1996;		Keaster et al., 1996; Ashmole et al.,1983; Edwards, 1972;		Edwards, 1972;	Glick, 1939;
Pallopteridae		Hawkes et al., 2022a;	Hawkes et al., 2022a;			Hawkes et al., 2022a;
Lonchopteridae			Hawkes et al., 2024;		Hawkes et al., 2024;	Hawkes et al., 2024;	Glick, 1939;						Hawkes et al., 2024;
Micropezidae		Sparks et al., 1986; Wolf et al., 1986;	Beebe, 1951	Sparks et al., 1986; Wolf et al., 1986;
Psychodidae		Hardy & Cheng, 1986;		Hardy & Cheng, 1986;			Glick, 1939; Chapman et al., 2004;
Sarcophagidae		Sparks et al., 1986; Wolf et al., 1986;		Sparks et al., 1986; Wolf et al., 1986;			Glick, 1939;
Sciomyzidae		Sparks et al., 1986; Wolf et al., 1986;		Sparks et al., 1986; Wolf et al., 1986;			Glick, 1939;
Platypezidae		Hardy & Cheng, 1986;		Hardy & Cheng, 1986;			Glick, 1939;
Asteiidae		Hardy & Cheng, 1986;		Hardy & Cheng, 1986;			Chapman et al., 2004;
Piophilidae				Edwards, 1972;		Edwards, 1972;	Glick, 1939;
Glossinidae						Brightwell et al., 1997;		Mayoke et al., 2021; Aksoy et al., 2013; Adam et al., 2014;
Curtonotidae	Florio et al., 2020;						Florio et al., 2020;
Diopsidae	Florio et al., 2020;						Florio et al., 2020;
Limoniidae	Florio et al., 2020;						Florio et al., 2020; Chapman et al., 2004;
Lonchaeidae	Florio et al., 2020;						Florio et al., 2020;
Pipinculidae	Florio et al., 2020;						Florio et al., 2020; Glick, 1939;
Platystomatidae	Florio et al., 2020;						Florio et al., 2020;
Rhiniidae	Florio et al., 2020;						Florio et al., 2020;
Asilidae			Beebe, 1951				Glick, 1939;
Therevidae			Beebe, 1951				Glick, 1939;
Dryomyzidae	Beppu, 1993;			Ashmole et al., 1983;
Pyrgotidae			Beebe, 1951
Rhagionidae			Beebe, 1951
Polleniidae			Martens, 2020
Oestridae									Nilssen & Anderson, 1995
Scatopsidae							Glick, 1939; Chapman et al., 2004;
Bombyliidae							Glick, 1939;
Scenopenidae							Glick, 1939;
Heleomyzidae							Glick, 1939; Chapman et al., 2004;
Chamaemyiidae							Glick, 1939;
Anisopodidae							Chapman et al., 2004;

## Sheet: Table S3. Migratory species 
Table S3. Evidence for migratory behaviour and their ecological roles in each of the 592 known Dipteran migrant species.
Family	Known migratory species	Example reference	Rough total known species	Ecological role
Agromyzidae	6 known migrants		2500	Adult primary	Reference	Disease vector?	Reference	Adult Secondary	Reference	Adult secondary	Reference	Larvae primary	Reference	Larvae secondary	Reference
	Chromatomyia horticola	Iwasaki et al. (2008)						Nutrient transfer	Satterfield et al. (2020)			Pest	Saito (2004)
	Phytomyza milii	Ashmole et al. (1983)						Nutrient transfer	Satterfield et al. (2020)			Pest	Winkler et al. (2009)
	Napomyza immanis	Edwards (1972)						Nutrient transfer	Satterfield et al. (2020)			Pest	Winkler et al. (2009)
	Agromyza sp.	Glick (1960)						Nutrient transfer	Satterfield et al. (2020)
	Mumetopia occipitalis	Sparks et al. (1986)						Nutrient transfer	Satterfield et al. (2020)
	Liriomyza	Glick (1960)				Disease vector	Xu et al. (2021)	Nutrient transfer	Satterfield et al. (2020)			Pest	Aly et al. (2023)
Anisopdidae	1 known species		154
	Unknown	Chapman et al. (2004)
Anthomyiidae	6 known migrants		3000
	Delia radicum	Griffiths (1986)		Pollinator	Hawkes et al. (2022a)	Disease vector	Boucher et al. (2021)	Nutrient transfer	Satterfield et al. (2020)			Pest	Mesmin et al. (2019)
	Gimnomeura	Glick (1939)						Nutrient transfer	Satterfield et al. (2020)
	Lispa	Glick (1939)						Nutrient transfer	Satterfield et al. (2020)			Pest control	Williams et al. (1944)
	Hylemyia	Psarev (2001)		Pollinator				Nutrient transfer	Satterfield et al. (2020)			Decomposer	Mohr (1943)
	Pegomya	Hawkes et al (2024)		Pollinator				Nutrient transfer	Satterfield et al. (2020)			Pest
	Delia platura	Hawkes et al (2022a)		Pollinator	Hawkes et al. (2022a)	Disease vector	Boucher et al. (2021)	Nutrient transfer	Satterfield et al. (2020)			Pest	Guerra et al. (2017)
Asilidae	2 known migrants		7000
	Lastaurus anthracmus	Beebe (1951)		Predator	Williston (1884)			Nutrient transfer	Satterfield et al. (2020)
	Atomosia	Glick (1939)		Predator	Barnes (2008)			Nutrient transfer	Satterfield et al. (2020)
Asteiidae	1 known species		130
	Asteia amoena M	Chapman et al. (2004)						Nutrient transfer	Satterfield et al. (2020)			Decomposers	Sabrosky (1956)
Bibionidae	8 known migrants		700
	Bibio sp.	Ashmole et al., (1983)		Pollinator	Marchiori (2022a)			Nutrient transfer	Satterfield et al. (2020)			Decomposer	Karpachkvsky et al. (1968)
	Plecia confusa	Beebe (1951)		Pollinator	Marchiori (2022a)			Nutrient transfer	Satterfield et al. (2020)			Decomposer	Karpachkvsky et al. (1968)
	Plecia	Beebe (1951)		Pollinator	Marchiori (2022a)			Nutrient transfer	Satterfield et al. (2020)			Decomposer	Karpachkvsky et al. (1968)
	Bibio johannis	Ashmole et al. (1983)		Pollinator	Marchiori (2022a)			Nutrient transfer	Satterfield et al. (2020)			Decomposer	Karpachkvsky et al. (1968)
	Bibio marci	Ashmole et al. (1983)		Pollinator	Marchiori (2022a)			Nutrient transfer	Satterfield et al. (2020)			Decomposer	Karpachkvsky et al. (1968)
	Dilophus febrilis	Ashmole et al. (1983)		Pollinator	Marchiori (2022a)			Nutrient transfer	Satterfield et al. (2020)			Decomposer	Karpachkvsky et al. (1968)
	Bibio pomonae	Aubert (1964)		Pollinator	Marchiori (2022a)			Nutrient transfer	Satterfield et al. (2020)			Decomposer	Karpachkvsky et al. (1968)
	Dilophus breviceps	Glick (1939)		Pollinator	Marchiori (2022a)			Nutrient transfer	Satterfield et al. (2020)			Decomposer	Karpachkvsky et al. (1968)
Bombyliidae	3 known migrants		4500
	Anthrax	Glick (1939)		Pollinator	Kastinger & Weber (2001)			Nutrient transfer	Satterfield et al. (2020)
	Systoechus	Glick (1939)		Pollinator	Kastinger & Weber (2001)			Nutrient transfer	Satterfield et al. (2020)
	Sparnopolius	Glick (1939)		Pollinator	Kastinger & Weber (2001)			Nutrient transfer	Satterfield et al. (2020)
Calliphoridae	16 known migrants		1900
	Lucilia caesar	Martens (2020)		Pollinator	Heath (1982)	Disease vector	Martínez‐Calabuig. et al. (2023)	Nutrient transfer	Satterfield et al. (2020)			Pest	Martínez‐Calabuig et al. (2023)
	Calliphora vomitoria	Krčmar et al. (2010)		Pollinator	Heath (1982)	Disease vector	Graczyk et al. (2001)	Nutrient transfer	Satterfield et al. (2020)			Decomposer	Heath (1982)
	Cynomya mortuorum	Castro et al. (2016)		Pollinator	Heath (1982)			Nutrient transfer	Satterfield et al. (2020)			Decomposer	Heath (1982)
	Calliphora vicina	Castro et al. (2016)		Pollinator	Heath (1982)	Disease vector	Graczyk et al. (2001)	Nutrient transfer	Satterfield et al. (2020)			Decomposer	Heath (1982)
	Chrysomya latifrons	Butterworth et al. (2023)		Pollinator	Heath (1982)			Nutrient transfer	Satterfield et al. (2020)			Decomposer	Heath (1982)
	Calliphora croceipalpis	Chown & Language (1994)		Pollinator	Heath (1982)	Disease vector	Graczyk et al. (2001)	Nutrient transfer	Satterfield et al. (2020)			Decomposer	Heath (1982)
	Lucilia sericata	DDiakova et al. (2007)		Pollinator	Heath (1982)	Disease vector	Graczyk et al. (2001)	Nutrient transfer	Satterfield et al. (2020)			Decomposer	Heath (1982)
	Chrysomya albiceps	Castro et al. (2016)		Pollinator	Heath (1982)			Nutrient transfer	Satterfield et al. (2020)			Decomposer	Heath (1982)
	Calliphora loewi	Castro et al. (2016)		Pollinator	Heath (1982)	Disease vector	Graczyk et al. (2001)	Nutrient transfer	Satterfield et al. (2020)			Decomposer	Heath (1982)
	Chrysomya megacephala	Tachibana & Numata (2006)		Pollinator	Heath (1982)	Disease vector	Graczyk et al. (2001)	Nutrient transfer	Satterfield et al. (2020)			Decomposer	Heath (1982)
	Stomorhina lunata	Hawkes et al (2022a)		Pollinator	Heath (1982)			Nutrient transfer	Satterfield et al. (2020)			Pest control	Heath (1982)
	Cochliomyia macellaria	Glick (1939)		Pollinator	Heath (1982)			Nutrient transfer	Satterfield et al. (2020)			Decomposer	Heath (1982)
	Aldrichina grahami	Kurahashi et al. (1991)		Pollinator	Heath (1982)			Nutrient transfer	Satterfield et al. (2020)			Decomposer	Heath (1982)
	Calliphora nigribarbis	Kurahashi et al. (1997)		Pollinator	Heath (1982)	Disease vector	Graczyk et al. (2001)	Nutrient transfer	Satterfield et al. (2020)			Decomposer	Heath (1982)
	Chrysomya pinguis	Kumar et al. (2016)		Pollinator	Heath (1982)			Nutrient transfer	Satterfield et al. (2020)			Decomposer	Heath (1982)
	Lucilia illustris	Tachibana & Numata (2006)		Pollinator	Heath (1982)	Disease vector	Graczyk et al. (2001)	Nutrient transfer	Satterfield et al. (2020)			Decomposer	Heath (1982)
	Calliphora macellaria	Recinos-Aguilar et al. (2019)		Pollinator	Heath (1982)	Disease vector	Graczyk et al. (2001)	Nutrient transfer	Satterfield et al. (2020)			Decomposer	Heath (1982)
Cecidomyidae	14 known migrants		6650
	Lestremia cinerea	Chapman et al. (2004)						Nutrient transfer	Satterfield et al. (2020)			Pest	Nielsen & Nielsen (2002)
	Cordylomyia sylvestris	Edwards (1972)						Nutrient transfer	Satterfield et al. (2020)			Decomposer	Skuhrava (2006)
	Micromyia	Edwards (1972)						Nutrient transfer	Satterfield et al. (2020)			Pest	Hall et al. (2012)
	Porricondyla	Glick (1960)						Nutrient transfer	Satterfield et al. (2020)			Pest	Hall et al. (2012)
	Clinodiplosis	Edwards (1972)						Nutrient transfer	Satterfield et al. (2020)			Pest	Hall et al. (2012)
	Mayetiola	Edwards (1972)						Nutrient transfer	Satterfield et al. (2020)			Pest	Hall et al. (2012)
	Thomasiniana	Edwards (1972)						Nutrient transfer	Satterfield et al. (2020)			Pest	Hall et al. (2012)
	Dasyneura	Pasek (1988)						Nutrient transfer	Satterfield et al. (2020)			Pest	Hall et al. (2012)
	Ceratomyia	Glick (1939)						Nutrient transfer	Satterfield et al. (2020)			Pest	Hall et al. (2012)
	Colpodia	Glick (1939)						Nutrient transfer	Satterfield et al. (2020)			Pest	Hall et al. (2012)
	Asphondylla	Glick (1939)						Nutrient transfer	Satterfield et al. (2020)			Pest	Hall et al. (2012)
	Diopsid	Glick (1939)						Nutrient transfer	Satterfield et al. (2020)			Pest	Hall et al. (2012)
	Sitodiplosis mosellana	Miao et al. (2013)						Nutrient transfer	Satterfield et al. (2020)			Pest	Hall et al. (2012)
	Contarinia tritici	Sedivy (1994)						Nutrient transfer	Satterfield et al. (2020)			Pest	Hall et al. (2012)
	Contarinia sitodiplosis	Sedivy (1994)						Nutrient transfer	Satterfield et al. (2020)			Pest	Hall et al. (2012)
Ceratopogonidae	21 known migrants		5000
	Culicoides grisescens	Braverman (1994)		Pest	Purse et al. (2012)	Disease vector	Sprygin et al. (2015)	Nutrient transfer	Satterfield et al. (2020)			Decomposer	Kameke et al. (2021)
	Culicoides punctatus	Sanders et al. (2011)		Pest		Disease vector	Sprygin et al. (2015)	Nutrient transfer	Satterfield et al. (2020)			Decomposer	Kameke et al. (2021)
	Culicoides pulicaris	Ducheyne et al (2007)		Pest	Bartsch et al. (2009)	Disease vector	Yildirim et al. (2019)	Nutrient transfer	Satterfield et al. (2020)			Decomposer	Kameke et al. (2021)
	Dasyhelea	Peck (1994)		Pollinator	Warmke (1952)	Disease vector	Sprygin et al. (2015)	Nutrient transfer	Satterfield et al. (2020)			Decomposer	Kameke et al. (2021)
	Forcipomyia	Hawkes, WLH pers. Obs.		Pollinator	Kaufmann (1975)			Nutrient transfer	Satterfield et al. (2020)			Decomposer	Kameke et al. (2021)
	Culicoides biguttatus	Glick (1939)		Pest	McGregor et al. (2019)	Disease vector	Sprygin et al. (2015)	Nutrient transfer	Satterfield et al. (2020)			Decomposer	Kameke et al. (2021)
	Culicoides variipenis	Glick (1939)		Pest	McGregor et al. (2019)	Disease vector	Sprygin et al. (2015)	Nutrient transfer	Satterfield et al. (2020)			Decomposer	Kameke et al. (2021)
	Culicoides multipunctatus	Glick (1939)		Pest	McGregor et al. (2019)	Disease vector	Sprygin et al. (2015)	Nutrient transfer	Satterfield et al. (2020)			Decomposer	Kameke et al. (2021)
	Culicoides crepuscularis	Glick (1939)		Pest	McGregor et al. (2019)	Disease vector	Sprygin et al. (2015)	Nutrient transfer	Satterfield et al. (2020)			Decomposer	Kameke et al. (2021)
	Ceratopogon	Glick (1939)		Pollinator	Borkent & Spinelli (2007)			Nutrient transfer	Satterfield et al. (2020)			Decomposer	Kameke et al. (2021)
	Forcipomyia peergandei	Glick (1939)		Pollinator	Kaufmann (1975)			Nutrient transfer	Satterfield et al. (2020)			Decomposer	Kameke et al. (2021)
	Forcipomyia squamipes	Glick (1939)		Pollinator	Kaufmann (1975)			Nutrient transfer	Satterfield et al. (2020)			Decomposer	Kameke et al. (2021)
	Palpomyia subasper	Glick (1939)						Nutrient transfer	Satterfield et al. (2020)			Decomposer	Kameke et al. (2021)
	Stilobezzia coquilleti	Glick (1939)						Nutrient transfer	Satterfield et al. (2020)			Decomposer	Kameke et al. (2021)
	Alluaudomyia splendula	Glick (1939)						Nutrient transfer	Satterfield et al. (2020)			Decomposer	Kameke et al. (2021)
	Atrichopogon levis	Glick (1939)						Nutrient transfer	Satterfield et al. (2020)			Decomposer	Kameke et al. (2021)
	Dasyhelea grisea	Glick (1939)		Pollinator	Warmke (1952)			Nutrient transfer	Satterfield et al. (2020)			Decomposer	Kameke et al. (2021)
	Atrichopogon fusculus	Sparks et al. (1986)						Nutrient transfer	Satterfield et al. (2020)			Decomposer	Kameke et al. (2021)
	Atrichopogon sp.	Glick (1960)						Nutrient transfer	Satterfield et al. (2020)			Decomposer	Kameke et al. (2021)
	Forcipomyia fuliginosa	Sparks et al. (1986)		Pollinator	Kaufmann (1975)			Nutrient transfer	Satterfield et al. (2020)			Decomposer	Kameke et al. (2021)
	Nilobezzia schwarzii	Sparks et al. (1986)		Pest	Huerta & Ibañez-Bernal (1998)			Nutrient transfer	Satterfield et al. (2020)			Decomposer	Kameke et al. (2021)
	Palpomyia sp	Sparks et al. (1986)						Nutrient transfer	Satterfield et al. (2020)			Decomposer	Kameke et al. (2021)
Chamaemyiidae	1 known migrant		200
	Leucopis sp.	Noma & Brewer (2008)						Nutrient transfer	Satterfield et al. (2020)
Chironomidae	24 known migrants		20000
	Macropelopia nebulosa	Ashmole et al. (1983)						Nutrient transfer	Satterfield et al. (2020)
	Parochlus kiefferi	Ashmole et al. (1983)						Nutrient transfer	Satterfield et al. (2020)
	Psectrocladius limbatellus	Ashmole et al. (1983)						Nutrient transfer	Satterfield et al. (2020)
	Psectrocladius psilopterus	Ashmole et al. (1983)						Nutrient transfer	Satterfield et al. (2020)
	Psectrocladius	Ashmole et al. (1983)						Nutrient transfer	Satterfield et al. (2020)
	Limnophyes truncorum	Ashmole et al. (1983)						Nutrient transfer	Satterfield et al. (2020)
	Chironomus	Ashmole et al. (1983)						Nutrient transfer	Satterfield et al. (2020)
	Micropsectra	Ashmole et al. (1983)						Nutrient transfer	Satterfield et al. (2020)
	Microtendipes sp.	Chapman et al. (2004)						Nutrient transfer	Satterfield et al. (2020)
	Smittia pratorum	Chapman et al. (2004)						Nutrient transfer	Satterfield et al. (2020)
	Tanytarsini sp.	Chapman et al. (2004)						Nutrient transfer	Satterfield et al. (2020)
	Tanypus punctipennis	Glick (1939)						Nutrient transfer	Satterfield et al. (2020)
	Tanypus stellatus	Glick (1939)						Nutrient transfer	Satterfield et al. (2020)
	Tanypus	Glick (1939)						Nutrient transfer	Satterfield et al. (2020)
	Procladius bellus	Glick (1939)						Nutrient transfer	Satterfield et al. (2020)
	Clinotanypus concinnus	Danthanarayana (1986)						Nutrient transfer	Satterfield et al. (2020)
	Clinotanypus scapularis	Danthanarayana (1986)						Nutrient transfer	Satterfield et al. (2020)
	Clinotanypus	Danthanarayana (1986)						Nutrient transfer	Satterfield et al. (2020)
	Cricotopus	Glick (1960)						Nutrient transfer	Satterfield et al. (2020)
	Tanytarsus	Danthanarayana (1986)						Nutrient transfer	Satterfield et al. (2020)
	Chironomus halteralis	Sparks et al. (1986)						Nutrient transfer	Satterfield et al. (2020)
	Chrionomus needhami	Sparks et al. (1986)						Nutrient transfer	Satterfield et al. (2020)
	Chironomus perpulcher	Sparks et al. (1986)						Nutrient transfer	Satterfield et al. (2020)
	Pentaneura illinoiensis	Glick (1960)						Nutrient transfer	Satterfield et al. (2020)
	Spaniotoma	Glick (1960)						Nutrient transfer	Satterfield et al. (2020)
Chloropidae	13 known migrants		2000
	Oscinella frit	Johnson et al. (1962)		Pollinator	Heiduk et al. (2015)			Nutrient transfer	Satterfield et al. (2020)			Pest	Southwood & Jepson (1962)
	Eribolus nana	Edwards (1972)						Nutrient transfer	Satterfield et al. (2020)
	Thaumatomyia trifasciata	Edwards (1972)		Pollinator	Kevan & Baker (1983)			Nutrient transfer	Satterfield et al. (2020)			Pest	Ferenc (2022)
	Thaumatomyia bistriata	Edwards (1972)		Pollinator	Kevan & Baker (1983)			Nutrient transfer	Satterfield et al. (2020)			Pest	Ferenc (2022)
	Elachiptera	Edwards (1972)						Nutrient transfer	Satterfield et al. (2020)
	Epimadiza	Edwards (1972)						Nutrient transfer	Satterfield et al. (2020)			Decomposer	Nartshuk (2014)
	Meromyza	Rygg (1966)						Nutrient transfer	Satterfield et al. (2020)
	Chloropisca	Adams (1941)						Nutrient transfer	Satterfield et al. (2020)			Pest control	Sabrosky (1936)
	Chlorops	Glick (1960)		Pollinator	Kevan & Baker (1983)			Nutrient transfer	Satterfield et al. (2020)			Pest	Wang et al. (2021)
	Liohipellates texanus	Glick (1960)						Nutrient transfer	Satterfield et al. (2020)
	Liohipelates pallipes	Glick (1960)						Nutrient transfer	Satterfield et al. (2020)
	Madiza	Glick (1960)						Nutrient transfer	Satterfield et al. (2020)
	Oscinella corendix	Glick (1960)		Pollinator	Kevan & Baker (1983)			Nutrient transfer	Satterfield et al. (2020)
	Elachiptera nigricornis	Glick (1960)						Nutrient transfer	Satterfield et al. (2020)
Culicidae	29 known migrants		3600
	Culex sp.	Arai et al. (2022)		Pest	Nchoutpouen et al. (2019)	Disease vector	Nchoutpouen et al. (2019)	Nutrient transfer	Satterfield et al. (2020)
	Mansonia sp.	Yaro et al. (2022)		Pest	Wharton (1962)	Disease vector	Wharton (1962)	Nutrient transfer	Satterfield et al. (2020)
	Culex tritaeniorhynchus	Arai et al. (2022)		Pest	Self et al. (1973)	Disease vector	Self et al. (1973)	Nutrient transfer	Satterfield et al. (2020)
	Anopheles gambiae	Huestis et al. (2019)		Pest	White (1974)	Disease vector	White (1974)	Nutrient transfer	Satterfield et al. (2020)
	Anopheles arabiensis	Huestis et al. (2019)		Pest	Tirados et al. (2006)	Disease vector	Tirados et al. (2006)	Nutrient transfer	Satterfield et al. (2020)
	Aedes albopictus	Gao et al. (2020b)		Pest	Gratz et al. (2004)	Disease vector	Gratz et al. (2004)	Nutrient transfer	Satterfield et al. (2020)
	Anopheles quadrimaculatus	Service (1997)		Pest	Levine et al. (2004)	Disease vector	Levine et al. (2004)	Nutrient transfer	Satterfield et al. (2020)
	Uranotaenia sapphirina	Sparks et al. (1986)		Pest	Reeves et al. (2018)	Disease vector	Reeves et al. (2018)	Nutrient transfer	Satterfield et al. (2020)
	Psorophora	Service (1997)		Pest	De Lopes et al. (1981)	Disease vector	De Lopes et al. (1981)	Nutrient transfer	Satterfield et al. (2020)
	Aedes vexans	Service (1997)		Pest	Gendernalik et al. (2017)	Disease vector	Gendernalik et al. (2017)	Nutrient transfer	Satterfield et al. (2020)
	Aedes	Service (1997)		Pest	Gendernalik et al. (2017)	Disease vector	Gendernalik et al. (2017)	Nutrient transfer	Satterfield et al. (2020)
	Orthopodomyia signifera	Tsuda & Kim (2008)		Pest	Hanson et al. (1995)	Disease vector	Hanson et al. (1995)	Nutrient transfer	Satterfield et al. (2020)
	Anopheles darlingi	Pedro & Sallum (2009)		Pest	Hiwat & Bretas (2011)	Disease vector	Hiwat & Bretas (2011)	Nutrient transfer	Satterfield et al. (2020)
	Culex australicus	Kay & Farrow (2000)		Pest	Nchoutpouen et al. (2019)	Disease vector	Nchoutpouen et al. (2019)	Nutrient transfer	Satterfield et al. (2020)
	Culex annulirostris	Ritchie & Rochester (2001)		Pest	Nchoutpouen et al. (2019)	Disease vector	Nchoutpouen et al. (2019)	Nutrient transfer	Satterfield et al. (2020)
	Anopheles annulipes	Kay & Farrow (2000)		Pest	Boyd & Weinstein (1996)	Disease vector	Boyd & Weinstein (1996)	Nutrient transfer	Satterfield et al. (2020)
	Aedes theobaldi	Kay & Farrow (2000)		Pest	Gendernalik et al. (2017)	Disease vector	Gendernalik et al. (2017)	Nutrient transfer	Satterfield et al. (2020)
	Aedes rubrithorax	Kay & Farrow (2000)		Pest	Roiz et al. (2018)	Disease vector	Roiz et al. (2018)	Nutrient transfer	Satterfield et al. (2020)
	Aedes sagax	Kay & Farrow (2000)		Pest	Roiz et al. (2018)	Disease vector	Roiz et al. (2018)	Nutrient transfer	Satterfield et al. (2020)
	Anopheles fluviatilis	Kay & Farrow (2000)		Pest	Sahu et al. (2017)	Disease vector	Sahu et al. (2017)	Nutrient transfer	Satterfield et al. (2020)
	Anopheles balabacensis	Verdonschot & Besse-Lototskaya (2014)		Pest	Malijan et al. (2021)	Disease vector	Malijan et al. (2021)	Nutrient transfer	Satterfield et al. (2020)
	Aedes vexans	Service (1997)		Pest	Roiz et al. (2018)	Disease vector	Roiz et al. (2018)	Nutrient transfer	Satterfield et al. (2020)
	Aedes taeniorhynchus	Service (1997)		Pest	Roiz et al. (2018)	Disease vector	Roiz et al. (2018)	Nutrient transfer	Satterfield et al. (2020)
	Psorophora confinnis	Service (1997)		Pest	Gunstream & Chew (1967)	Disease vector	Gunstream & Chew (1967)	Nutrient transfer	Satterfield et al. (2020)
	Uranotaenia loewi	Sparks et al. (1986)		Pest	Buxton (1924)	Disease vector	Buxton (1924)	Nutrient transfer	Satterfield et al. (2020)
	Aedes vittatus	Yaro et al. (2022)		Pest	Roiz et al. (2018)	Disease vector	Roiz et al. (2018)	Nutrient transfer	Satterfield et al. (2020)
	Culex antennatus	Yaro et al. (2022)		Pest	Ratovonjato et al. (2011)	Disease vector	Ratovonjato et al. (2011)	Nutrient transfer	Satterfield et al. (2020)
	Culex poicilipes	Yaro et al. (2022)		Pest	Muturi et al. (2008)	Disease vector	Muturi et al. (2008)	Nutrient transfer	Satterfield et al. (2020)
	Anopheles coluzzii	Huestis et al. (2019)		Pest	Egedegbe et al. (2023)	Disease vector	Egedegbe et al. (2023)	Nutrient transfer	Satterfield et al. (2020)
	Mansonia uniformis	Johansen et al. (2003)		Pest	Ughasi et al. (2012)	Disease vector	Ughasi et al. (2012)	Nutrient transfer	Satterfield et al. (2020)
Curtonotidae	1 known migrant		64
	Curtonotum saheliense	Florio et al. (2020)						Nutrient transfer	Satterfield et al. (2020)			Decomposers	Meier et al. (1997)
Diopsidae	1 known migrant		100
	Diopsis	Florio et al. (2020)						Nutrient transfer	Satterfield et al. (2020)			Decomposers	Agarwala (2018)
Dolichopodidae	14 known migrants		7000
	Condylostalus dimidiatus	Beebe (1951)		Predator	Kautz & Gardiner (2019)			Nutrient transfer	Satterfield et al. (2020)
	Campsicnemus loripes	Ashmole et al. (1983)		Predator	Kautz & Gardiner (2019)			Nutrient transfer	Satterfield et al. (2020)
	Chrysotus	Edwards (1972)		Predator	Kautz & Gardiner (2019)			Nutrient transfer	Satterfield et al. (2020)
	Sciapus	Edwards (1972)		Predator	Kautz & Gardiner (2019)			Nutrient transfer	Satterfield et al. (2020)
	Chrysotus	Edwards (1972)		Pest control	Cicero et al. (2017)			Nutrient transfer	Satterfield et al. (2020)
	Argyra	Adams (1941)		Predator	Kautz & Gardiner (2019)			Nutrient transfer	Satterfield et al. (2020)
	Raphium	Glick (1960)		Predator	Kautz & Gardiner (2019)			Nutrient transfer	Satterfield et al. (2020)
	Calyxochaetus	Glick (1960)		Predator	Kautz & Gardiner (2019)			Nutrient transfer	Satterfield et al. (2020)
	Thrypticus	Glick (1960)		Predator	Kautz & Gardiner (2019)			Nutrient transfer	Satterfield et al. (2020)			Pest control	Hernández (2008)
	Hydrophorus	Glick (1960)		Predator	Kautz & Gardiner (2019)			Nutrient transfer	Satterfield et al. (2020)
	Gymnopternus	Sparks et al. (1986)		Predator	Kautz & Gardiner (2019)			Nutrient transfer	Satterfield et al. (2020)
	Pelastoneurus vagans	Sparks et al. (1986)		Predator	Kautz & Gardiner (2019)			Nutrient transfer	Satterfield et al. (2020)
	Chrysotus picticornis	Sparks et al. (1986)		Pest control	Cicero et al. (2017)			Nutrient transfer	Satterfield et al. (2020)
	Hydrophorus	Sparks et al. (1986)		Predator	Kautz & Gardiner (2019)			Nutrient transfer	Satterfield et al. (2020)
	Thinophilus ochrifacies	Sparks et al. (1986)						Nutrient transfer	Satterfield et al. (2020)
Drosophilidae	13 known migrants		4000
	Drosophila sp	McEvey (1981)						Nutrient transfer	Satterfield et al. (2020)			Decomposers	Brake & Bächli (2013)
	Bactrocera aquilonis	Drew (2004)						Nutrient transfer	Satterfield et al. (2020)			Decomposers	Brake & Bächli (2013)
	Drosophila melanogaster	Coyne & Milstead (1987)						Nutrient transfer	Satterfield et al. (2020)			Decomposers	Brake & Bächli (2013)
	Drosophila suzukii	Mitsui et al. (2010)						Nutrient transfer	Satterfield et al. (2020)			Decomposers	Brake & Bächli (2013)
	Drosophila andalusiaca	Chapman et al. (2004)						Nutrient transfer	Satterfield et al. (2020)			Decomposers	Brake & Bächli (2013)
	Scaptomyza pallida	Chapman et al. (2004)						Nutrient transfer	Satterfield et al. (2020)			Decomposers	Brake & Bächli (2013)
	Leucophenga	McEvey (1981)						Nutrient transfer	Satterfield et al. (2020)			Decomposers	Brake & Bächli (2013)
	Chymomyza ammoena	Russo et al. 2013)						Nutrient transfer	Satterfield et al. (2020)			Decomposers	Brake & Bächli (2013)
	Leucophenga varia	McEvey (1981)						Nutrient transfer	Satterfield et al. (2020)			Decomposers	Brake & Bächli (2013)
	Scaptomyza adusta	Carson et al. (1970)						Nutrient transfer	Satterfield et al. (2020)			Decomposers	Brake & Bächli (2013)
	Drosophila immigrans	Kimura & Beppu (1993)						Nutrient transfer	Satterfield et al. (2020)			Decomposers	Brake & Bächli (2013)
	Drosophila testacea	Kimura & Beppu (1993)						Nutrient transfer	Satterfield et al. (2020)			Decomposers	Brake & Bächli (2013)
	Drosophila funebris	Krčmar et al. (2010)						Nutrient transfer	Satterfield et al. (2020)			Decomposers	Brake & Bächli (2013)
	Drosophila maculifrons	Gustani et al. (2015)						Nutrient transfer	Satterfield et al. (2020)			Decomposers	Brake & Bächli (2013)
Dryomyzidae	2 known migrants		22
	Dryomyza ecalcarata	Beppu (1993)						Nutrient transfer	Satterfield et al. (2020)			Decomposers	Bajerlein et al. (2022)
	Dryomyza melanacme	Beppu (1993)						Nutrient transfer	Satterfield et al. (2020)			Decomposers	Bajerlein et al. (2022)
Empididae	7 known migrants		3000
	Empis lucidus	Ashmole et al. (1983)		Pollinator	Lefebvre et al. (2014)			Nutrient transfer	Satterfield et al. (2020)
	Ramphomyia sp	Edwards (1972)		Pollinator	Lefebvre et al. (2014)			Nutrient transfer	Satterfield et al. (2020)
	Tachydromia	Edwards (1972)		Pollinator	Lefebvre et al. (2014)			Nutrient transfer	Satterfield et al. (2020)
	Platypalpus	Chapman et al. (2004)		Pollinator	Lefebvre et al. (2014)			Nutrient transfer	Satterfield et al. (2020)
	Hybos	Whitfield (1939)		Pollinator	Lefebvre et al. (2014)			Nutrient transfer	Satterfield et al. (2020)
	Empis	Ashmole et al. (1983)		Pollinator	Lefebvre et al. (2014)			Nutrient transfer	Satterfield et al. (2020)
	Drapetis	Whitfield (1939)		Pollinator	Lefebvre et al. (2014)			Nutrient transfer	Satterfield et al. (2020)
Ephydridae	8 known migrants		2000
	Axysta	Edwards (1972)		Pollinator	Deyrup & Deyrup (2008)			Nutrient transfer	Satterfield et al. (2020)
	Psitola	Edwards (1972)		Pollinator	Deyrup & Deyrup (2008)			Nutrient transfer	Satterfield et al. (2020)
	Notiphila	Weiss (1924)		Pollinator	Deyrup & Deyrup (2008)			Nutrient transfer	Satterfield et al. (2020)
	Dichacta	Weiss (1924)		Pollinator	Deyrup & Deyrup (2008)			Nutrient transfer	Satterfield et al. (2020)
	Scutella	Weiss (1924)		Pollinator	Deyrup & Deyrup (2008)			Nutrient transfer	Satterfield et al. (2020)
	Leptostilopa altrimana	Keaster et al. (1996)		Pollinator	Deyrup & Deyrup (2008)			Nutrient transfer	Satterfield et al. (2020)
	Paralima decepiens	Keaster et al. (1996)		Pollinator	Deyrup & Deyrup (2008)			Nutrient transfer	Satterfield et al. (2020)
	Typopsila atra	Keaster et al. (1996)		Pollinator	Deyrup & Deyrup (2008)			Nutrient transfer	Satterfield et al. (2020)
Glossinidae	4 known migrants		34
	Glossina tachinoides	Krasfur (2009)		Pest	Krinsky (2019)	Disease vector	Krinsky (2019)	Nutrient transfer	Satterfield et al. (2020)
	Glossina fuscipes	Aksoy et al. (2013)		Pest	Krinsky (2019)	Disease vector	Krinsky (2019)	Nutrient transfer	Satterfield et al. (2020)
	Glossina pallidipes	Krasfur (2009)		Pest	Krinsky (2019)	Disease vector	Krinsky (2019)	Nutrient transfer	Satterfield et al. (2020)
	Glossina longipenis	Brightwell et al. (1997)		Pest	Krinsky (2019)	Disease vector	Krinsky (2019)	Nutrient transfer	Satterfield et al. (2020)
Heleomyzidae	2 known migrants		740
	Unknown	Castro et al. (2016)						Nutrient transfer	Satterfield et al. (2020)
	Unknown	Castro et al. (2016)						Nutrient transfer	Satterfield et al. (2020)
Hybotidae	1 known migrant		??
	Platypalpus longiseta	Chapman et al. (2004)		Pollinator	Vlasáková et al. (2019)			Nutrient transfer	Satterfield et al. (2020)
Lauxanidae	5 known migrants		1800
	Pseudocaliope	Farrow (1984)						Nutrient transfer	Satterfield et al. (2020)			Decomposers	Miller (1977)
	Homoneura	Edwards (1972)						Nutrient transfer	Satterfield et al. (2020)			Decomposers	Miller (1977)
	Minettia sp.	Adams (1941)						Nutrient transfer	Satterfield et al. (2020)			Decomposers	Miller (1977)
	Pseudogyrphoneura sp.	Edwards (1972)						Nutrient transfer	Satterfield et al. (2020)			Decomposers	Miller (1977)
	Polietes lardaria	Martens (2020)						Nutrient transfer	Satterfield et al. (2020)			Decomposers	Miller (1977)
Lonchaeidae	1 known migrant		500
	Silba	Holzapfel & Harrell (1968)						Nutrient transfer	Satterfield et al. (2020)			Decomposers	Rotheray & Rotheray (2019)
Lonchopteridae	2 known migrant		50
	Lonchoptera bifurcata	Chapman et al. (2004)						Nutrient transfer	Satterfield et al. (2020)			Decomposers	Hoffmann & Hering (2000)
	Lonchoptera lutea	Chapman et al. (2004)						Nutrient transfer	Satterfield et al. (2020)			Decomposers	Hoffmann & Hering (2000)
Micropezidae	2 known migrant		500
	Scipopus sp	Beebe (1951)						Nutrient transfer	Satterfield et al. (2020)			Decomposers	Chin et al. (2011)
	Taeniaptera trivittata	Sparks et al. (1986)						Nutrient transfer	Satterfield et al. (2020)			Decomposers	Chin et al. (2011)
Milichiidae	3 known migrant		370
	Phyllomyza	Ashmole et al. (1983)						Nutrient transfer	Satterfield et al. (2020)			Decomposers	Hewadikaram & Goff (1991)
	Desmometopa m-nigrum	Johnson (1976)						Nutrient transfer	Satterfield et al. (2020)			Decomposers	Hewadikaram & Goff (1991)
	Milichiella lacteipennis	Sparks et al. (1986)						Nutrient transfer	Satterfield et al. (2020)			Decomposers	Hewadikaram & Goff (1991)
Muscidae	22 known migrants		4000
	Helina evecta	Martens et al. (2011)		Pollinator	Ssymank et al. (2008)			Nutrient transfer	Satterfield et al. (2020)			Decomposers	Klimesova et al. (2016)
	Morellia sp	Glick (1939)		Pollinator	Ssymank et al. (2008)			Nutrient transfer	Satterfield et al. (2020)			Decomposers	Klimesova et al. (2016)
	Muscina prolapsa	Martens (2020)		Pollinator	Ssymank et al. (2008)	Disease vector	Parchami-Araghi & Gilasian (2020)	Nutrient transfer	Satterfield et al. (2020)			Decomposers	Klimesova et al. (2016)
	Pyrellia cadaverina	Psarev (2001)		Pollinator	Ssymank et al. (2008)			Nutrient transfer	Satterfield et al. (2020)			Decomposers	Klimesova et al. (2016)
	Dasyphora cyanella	Valido & Olesen (2010)		Pollinator	Ssymank et al. (2008)			Nutrient transfer	Satterfield et al. (2020)
	Dasyphora versicolor	Valido & Olesen (2010)		Pollinator	Ssymank et al. (2008)			Nutrient transfer	Satterfield et al. (2020)
	Mesembrina meridiana	Martens (2020)		Pollinator	Ssymank et al. (2008)			Nutrient transfer	Satterfield et al. (2020)			Decomposers	Klimesova et al. (2016)
	Musca autumnalis	Hawkes et al. (2024)		Pollinator	Ssymank et al. (2008)	Disease vector	Teskey (1960)	Nutrient transfer	Satterfield et al. (2020)	Pest	Teskey (1960)	Decomposers	Klimesova et al. (2016)
	Musca domestica	Kurahashi (1991)		Pollinator	Ssymank et al. (2008)	Disease vector	Iqbal et al. (2014)	Nutrient transfer	Satterfield et al. (2020)			Decomposers	Klimesova et al. (2016)
	Cocnosia	Edwards (1972)		Pollinator	Ssymank et al. (2008)			Nutrient transfer	Satterfield et al. (2020)
	Fannia	Hawkes et al. (2024)		Pollinator	Ssymank et al. (2008)	Disease vector	Rogoff et al. (1975)	Nutrient transfer	Satterfield et al. (2020)
	Musca vetustissima	Feehan et al. (1985)		Pollinator	Ssymank et al. (2008)	Disease vector	Vriesekoop & Shaw (2010)	Nutrient transfer	Satterfield et al. (2020)			Decomposers	Klimesova et al. (2016)
	Atherigona	Kurahashi (1991)		Pollinator	Ssymank et al. (2008)	Disease vector	Suh & Kwon (2016)	Nutrient transfer	Satterfield et al. (2020)			Pest
	Stomoxys calcitrans	Hawkes et al. (2022a)		Pollinator	Ssymank et al. (2008)	Disease vector	Kahana‐Sutin et al. (2017)	Nutrient transfer	Satterfield et al. (2020)	Pest	Kahana‐Sutin et al, (2017)
	Helina impunctata	Krüger et al. (2014)		Pollinator	Ssymank et al. (2008)			Nutrient transfer	Satterfield et al. (2020)			Decomposers	Klimesova et al. (2016)
	Helina reversio	Martens (2020)		Pollinator	Ssymank et al. (2008)			Nutrient transfer	Satterfield et al. (2020)			Decomposers	Klimesova et al. (2016)
	Phaonia subventa	Martens (2020)		Pollinator	Ssymank et al. (2008)			Nutrient transfer	Satterfield et al. (2020)			Decomposers	Klimesova et al. (2016)
	Polietes lardarius	Martens (2020)		Pollinator	Ssymank et al. (2008)			Nutrient transfer	Satterfield et al. (2020)			Decomposers	Klimesova et al. (2016)
	Haematobia irritans	Jones et al. (1991)		Pollinator	Ssymank et al. (2008)	Disease vector	Cupp et al. (1998)	Nutrient transfer	Satterfield et al. (2020)	Pest	Cupp et al. (1998)	Decomposers	Klimesova et al. (2016)
	Helina	Martens (2020)		Pollinator	Ssymank et al. (2008)			Nutrient transfer	Satterfield et al. (2020)			Decomposers	Klimesova et al. (2016)
	Limnophora	Sparks et al. (1986)		Pollinator	Ssymank et al. (2008)			Nutrient transfer	Satterfield et al. (2020)
	Dasyphora salticum	Valido & Olesen (2010)		Pollinator	Ssymank et al. (2008)			Nutrient transfer	Satterfield et al. (2020)
	Dasyphora pratoria	Valido & Olesen (2010)		Pollinator	Ssymank et al. (2008)			Nutrient transfer	Satterfield et al. (2020)
Mycetophilidae	8 known migrants		3000
	Mycetophila sp	Edwards (1972)						Nutrient transfer	Satterfield et al. (2020)			Decomposers	Marchiori (2023b)
	Mycetophila luctuosa	Chapman et al. (2004)						Nutrient transfer	Satterfield et al. (2020)			Decomposers	Marchiori (2023b)
	Exechia	Glick (1960)						Nutrient transfer	Satterfield et al. (2020)			Decomposers	Marchiori (2023b)
	Rhymosia	Glick (1960)						Nutrient transfer	Satterfield et al. (2020)			Decomposers	Marchiori (2023b)
	Epicypta	Edwards (1972)						Nutrient transfer	Satterfield et al. (2020)			Decomposers	Marchiori (2023b)
	Cordyla	Ashmole et al. (1983)						Nutrient transfer	Satterfield et al. (2020)			Decomposers	Marchiori (2023b)
	Leucopis	Noma & Brewer (2008)						Nutrient transfer	Satterfield et al. (2020)			Decomposers	Marchiori (2023b)
	Platyura	Sparks et al. (1986)						Nutrient transfer	Satterfield et al. (2020)			Decomposers	Marchiori (2023b)
Oestridae	2 known migrants		150
	Hypoderma tarandi	Nilssen & Anderson (1995)						Nutrient transfer	Satterfield et al. (2020)			Pests	Colwell (2001)
	Cephenemyia trompe	Nilssen & Anderson (1995)						Nutrient transfer	Satterfield et al. (2020)			Pests	Colwell (2001)
Pallopteridae	1 known species		70
	Unknown	Hawkes et al. (2024)						Nutrient transfer	Satterfield et al. (2020)
Phoriidae	11 known migrants		4000
	Megaselia	Mitsui & Nakayama (2012)		Pollinator	Rupp et al. (2021)			Nutrient transfer	Satterfield et al. (2020)			Decomposer	Zuha et al. (2016)
	Borophaga subsultans	Chapman et al. (2004)		Pollinator	Rupp et al. (2021)			Nutrient transfer	Satterfield et al. (2020)			Pest	Disney & Disney (1994)
	Diplonevra funebris	Chapman et al. (2004)		Pollinator	Rupp et al. (2021)			Nutrient transfer	Satterfield et al. (2020)
	Megaselia brevicostalis	Chapman et al. (2004)		Pollinator	Rupp et al. (2021)			Nutrient transfer	Satterfield et al. (2020)			Decomposer	Zuha et al. (2016)
	Megaselia ciliata	Chapman et al. (2004)		Pollinator	Rupp et al. (2021)			Nutrient transfer	Satterfield et al. (2020)			Decomposer	Zuha et al. (2016)
	Megaselia longicostalis	Chapman et al. (2004)		Pollinator	Rupp et al. (2021)			Nutrient transfer	Satterfield et al. (2020)			Decomposer	Zuha et al. (2016)
	Megaselia paludosa	Chapman et al. (2004)		Pollinator	Rupp et al. (2021)			Nutrient transfer	Satterfield et al. (2020)			Decomposer	Zuha et al. (2016)
	Megaselia pleuralis	Chapman et al. (2004)		Pollinator	Rupp et al. (2021)			Nutrient transfer	Satterfield et al. (2020)			Decomposer	Zuha et al. (2016)
	Megaselia pusilla	Chapman et al. (2004)		Pollinator	Rupp et al. (2021)			Nutrient transfer	Satterfield et al. (2020)			Decomposer	Zuha et al. (2016)
	Triphleba nudipalpis	Chapman et al. (2004)		Pollinator	Rupp et al. (2021)			Nutrient transfer	Satterfield et al. (2020)			Decomposer	Zuha et al. (2016)
	Triphleba renidens	Chapman et al. (2004)		Pollinator	Rupp et al. (2021)			Nutrient transfer	Satterfield et al. (2020)			Decomposer	Zuha et al. (2016)
	Phora	Sparks et al. (1986)		Pollinator	Rupp et al. (2021)			Nutrient transfer	Satterfield et al. (2020)
Piophilidae	2 known migrants		100
	Piophila vulgaris	Ashmole et al. (1983)				Disease vector	Jones et al. (1973)	Nutrient transfer	Satterfield et al. (2020)
	Piophila	Ashmole et al. (1983)				Disease vector	Jones et al. (1973)	Nutrient transfer	Satterfield et al. (2020)
Pipinculidae	3 known migrants		1300
	Chalarus spurius	Edwards (1972)						Nutrient transfer	Satterfield et al. (2020)
	Tomosvaryella coquilletti	Edwards (1972)						Nutrient transfer	Satterfield et al. (2020)
	Pipinculus	Glick (1939)						Nutrient transfer	Satterfield et al. (2020)
Platypezidae	1 known migrant		250
	Platypeza	Adams (1941)		Pollinator	Ren et al. (2011)			Nutrient transfer	Satterfield et al. (2020)
Platystomatidae	1 known species		1200
	Unknown
Polleniidae	4 known migrants		190
	Pollenia varia	Ashmole et al. (1983)		Pollinator	Cerretti et al. (2019)	Disease vector	Gisondi et al. (2023)	Nutrient transfer	Satterfield et al. (2020)
	Pollenia angustigena	Castro et al. (2016)		Pollinator	Cerretti et al. (2019)	Disease vector	Gisondi et al. (2023)	Nutrient transfer	Satterfield et al. (2020)
	Pollenia pediculata	Castro et al. (2016)		Pollinator	Cerretti et al. (2019)	Disease vector	Gisondi et al. (2023)	Nutrient transfer	Satterfield et al. (2020)
	Pollenia rudis	Castro et al. (2016)		Pollinator	Cerretti et al. (2019)	Disease vector	Gisondi et al. (2023)	Nutrient transfer	Satterfield et al. (2020)
Psychodidae	3 known migrants		2600
	Psychoda trinodulosa	Chapman et al. (2004)						Nutrient transfer	Satterfield et al. (2020)			Decomposer	Verheggen et al. (2008)
	Pyschoda phalaenoides	Chapman et al. (2004)						Nutrient transfer	Satterfield et al. (2020)			Decomposer	Verheggen et al. (2008)
	Psychoda	Hardy & Milne (1938)
Pyrgotidae	1 known species		370
	Unknown	Beebe (1951)						Nutrient transfer	Satterfield et al. (2020)
Rhagionidae	1 known migrant		700
	Chrysophilus sp.	Beebe (1951)						Nutrient transfer	Satterfield et al. (2020)			Predator	Imada & Kato (2016)
Rhiniidae	1 known species		370
	Unknown	Castro et al. (2016)						Nutrient transfer	Satterfield et al. (2020)
Sarcophagidae	9 known migrants		3100
	Sarcophaga opifera	Glick (1939)		Pollinator	Bänziger & Pape (2004)	Disease vector	Bänziger & Pape (2004)	Nutrient transfer	Satterfield et al. (2020)			Decomposers	Bänziger & Pape (2004)
	Sarcophaga salta	Glick (1939)		Pollinator	Bänziger & Pape (2004)	Disease vector	Bänziger & Pape (2004)	Nutrient transfer	Satterfield et al. (2020)			Decomposers	Bänziger & Pape (2004)
	Sarcophaga australis	Glick (1939)		Pollinator	Bänziger & Pape (2004)	Disease vector	Bänziger & Pape (2004)	Nutrient transfer	Satterfield et al. (2020)			Decomposers	Bänziger & Pape (2004)
	Sarcophaga quadrisetosa	Glick (1939)		Pollinator	Bänziger & Pape (2004)	Disease vector	Bänziger & Pape (2004)	Nutrient transfer	Satterfield et al. (2020)			Decomposers	Bänziger & Pape (2004)
	Sarcophaga rapax	Glick (1939)		Pollinator	Bänziger & Pape (2004)	Disease vector	Bänziger & Pape (2004)	Nutrient transfer	Satterfield et al. (2020)			Decomposers	Bänziger & Pape (2004)
	Sarcophaga thermineri	Glick (1939)		Pollinator	Bänziger & Pape (2004)	Disease vector	Bänziger & Pape (2004)	Nutrient transfer	Satterfield et al. (2020)			Decomposers	Bänziger & Pape (2004)
	Sarcophaga lankei	Glick (1939)		Pollinator	Bänziger & Pape (2004)	Disease vector	Bänziger & Pape (2004)	Nutrient transfer	Satterfield et al. (2020)			Decomposers	Bänziger & Pape (2004)
	Sarcophaga tenuicentris	Glick (1939)		Pollinator	Bänziger & Pape (2004)	Disease vector	Bänziger & Pape (2004)	Nutrient transfer	Satterfield et al. (2020)			Decomposers	Bänziger & Pape (2004)
	Macronichia	Glick (1939)		Pollinator	Bänziger & Pape (2004)	Disease vector	Bänziger & Pape (2004)	Nutrient transfer	Satterfield et al. (2020)			Decomposers	Bänziger & Pape (2004)
	Oxysarcodexia ventricosa	Sparks et al. (1986)		Pollinator	Bänziger & Pape (2004)	Disease vector	Bänziger & Pape (2004)	Nutrient transfer	Satterfield et al. (2020)			Decomposers	Bänziger & Pape (2004)
Scathophagidae	2 known migrants		500
	Scathophaga furcata	Ashmole et al. (1983)		Pollinator	Orford et al. (2015)			Nutrient transfer	Satterfield et al. (2020)			Decomposers	Farwig et al. (2014)
	Scathophaga stercoraria	Ashmole et al. (1983)		Pollinator	Orford et al. (2015)			Nutrient transfer	Satterfield et al. (2020)			Decomposers	Farwig et al. (2014)
Scatopsidae	2 known migrants		250
	Reichtella	Glick (1939)		Pollinator	Heiduk et al. (2021)			Nutrient transfer	Satterfield et al. (2020)			Decomposers	Galante & Marcos-Garcia (2008)
	Unknown	Johnson (1976)
Scenopinidae	1 known migrant		400
	Scenopinus	Whitfield (1939)						Nutrient transfer	Satterfield et al. (2020)			Decomposers	Anderson et al. (2019)
Sciaridae	5 known migrants		1700
	Bradysia	Edwards (1972)				Disease vector	Braun et al. (2012)	Nutrient transfer	Satterfield et al. (2020)			Pest	Babytskiy et al. (2019)
	Eugnoriste occidentalis	Glick (1939)				Disease vector	Braun et al. (2012)	Nutrient transfer	Satterfield et al. (2020)			Pest	Babytskiy et al. (2019)
	Sciara jucunda	Glick (1939)				Disease vector	Braun et al. (2012)	Nutrient transfer	Satterfield et al. (2020)			Pest	Babytskiy et al. (2019)
	Sciara coprophila	Weiss (1924)				Disease vector	Braun et al. (2012)	Nutrient transfer	Satterfield et al. (2020)			Pest	Babytskiy et al. (2019)
	Bradysia odoriphaga	Shi et al. (2016)				Disease vector	Braun et al. (2012)	Nutrient transfer	Satterfield et al. (2020)			Pest	Babytskiy et al. (2019)
Sciomyzidae	2 known migrants		600
	Telanocera	Glick (1939)						Nutrient transfer	Satterfield et al. (2020)			Pest control	Knutson & Vala (2011)
	Pherbellia nana nana	Glick (1960)						Nutrient transfer	Satterfield et al. (2020)			Pest control	Knutson & Vala (2011)
Sepsidae	5 known migrants		300
	Sepsis cynipsea	Chapman et al. (2004)						Nutrient transfer	Satterfield et al. (2020)			Decomposer	Marchiori (2022b)
	Sepsis fulgens	Chapman et al. (2004)						Nutrient transfer	Satterfield et al. (2020)			Decomposer	Marchiori (2022b)
	Sepsis violacia	Tummeleht et al. (2020)						Nutrient transfer	Satterfield et al. (2020)			Decomposer	Marchiori (2022b)
	Nemopoda	Glick (1939)						Nutrient transfer	Satterfield et al. (2020)			Decomposer	Marchiori (2022b)
	Sepsis punctum	Sparks et al. (1986)						Nutrient transfer	Satterfield et al. (2020)			Decomposer	Marchiori (2022b)
Simuliidae	6 known migrants		2200
	Simulium sirbanum	Service (1980)		Pest	Onder et al. (2019)	Disease vector	Figueiró & Gil-Azevedo (2010)	Nutrient transfer	Satterfield et al. (2020)			Decomposer	Wotton (1978)
	Simulium damnosum	Magor & Rosenberg (1980)		Pest	Onder et al. (2019)	Disease vector	Figueiró & Gil-Azevedo (2010)	Nutrient transfer	Satterfield et al. (2020)			Decomposer	Wotton (1978)
	Simulium ruficorne	Cherairia & Adler (2018)		Pest	Onder et al. (2019)	Disease vector	Figueiró & Gil-Azevedo (2010)	Nutrient transfer	Satterfield et al. (2020)			Decomposer	Wotton (1978)
	Simulium meridonale	Adler & McCreadie (2019)		Pest	Onder et al. (2019)	Disease vector	Figueiró & Gil-Azevedo (2010)	Nutrient transfer	Satterfield et al. (2020)			Decomposer	Wotton (1978)
	Simulium occidentale	Magor & Rosenberg (1980)		Pest	Onder et al. (2019)	Disease vector	Figueiró & Gil-Azevedo (2010)	Nutrient transfer	Satterfield et al. (2020)			Decomposer	Wotton (1978)
	Cnephia	Dalmat (1955)		Pest	Onder et al. (2019)	Disease vector	Figueiró & Gil-Azevedo (2010)	Nutrient transfer	Satterfield et al. (2020)			Decomposer	Wotton (1978)
Sphaeroceridae	7 known migrants		1300
	Copromyza atra	Ashmole et al. (1983)						Nutrient transfer	Satterfield et al. (2020)			Decomposer	Marchiori (2022c)
	Leptocera	Glick (1960)						Nutrient transfer	Satterfield et al. (2020)			Decomposer	Marchiori (2022c)
	Pullimosina pullula	Chapman et al. (2004)						Nutrient transfer	Satterfield et al. (2020)			Decomposer	Marchiori (2022c)
	Pteremis fenestralis	Chapman et al. (2004)						Nutrient transfer	Satterfield et al. (2020)			Decomposer	Marchiori (2022c)
	Sphaerocera	Laurence (1955)						Nutrient transfer	Satterfield et al. (2020)			Decomposer	Marchiori (2022c)
	Leptocera frontinalis	Glick (1960)						Nutrient transfer	Satterfield et al. (2020)			Decomposer	Marchiori (2022c)
	Leptocera	Glick (1960)						Nutrient transfer	Satterfield et al. (2020)			Decomposer	Marchiori (2022c)
Stratiomyidae	7 known migrants		2700
	Aloipha sp	Beebe (1951)		Pollinator	Bohart & Nye (1960)			Nutrient transfer	Satterfield et al. (2020)			Decomposer	Barros et al. (2019)
	Anatella sp.	Beebe (1951)		Pollinator	Bohart & Nye (1960)			Nutrient transfer	Satterfield et al. (2020)			Decomposer	Barros et al. (2019)
	Merosargus sp.	Beebe (1951)		Pollinator	Bohart & Nye (1960)			Nutrient transfer	Satterfield et al. (2020)			Decomposer	Barros et al. (2019)
	Spaniomyia pulchripennis	Beebe (1951)		Pollinator	Bohart & Nye (1960)			Nutrient transfer	Satterfield et al. (2020)			Decomposer	Barros et al. (2019)
	Odontomyia	Sparks et al. (1986)		Pollinator	Bohart & Nye (1960)			Nutrient transfer	Satterfield et al. (2020)			Decomposer	Barros et al. (2019)
	Nemotelus	Weiss (1924)		Pollinator	Bohart & Nye (1960)			Nutrient transfer	Satterfield et al. (2020)			Decomposer	Barros et al. (2019)
	Hermetia illucens	Kanmiya (2002)		Pollinator	Bohart & Nye (1960)			Nutrient transfer	Satterfield et al. (2020)			Decomposer	Barros et al. (2019)
Syrphidae	205 known migrants		6000
	Allograpta	Glick (1939)		Pollinator	Doyle et al. (2020)			Nutrient transfer	Satterfield et al. (2020)			Pest control	Ball & Morris (2015)
	Allograpta obliqua	Clem et al. (2023)		Pollinator	Doyle et al. (2020)			Nutrient transfer	Satterfield et al. (2020)			Pest control	Ball & Morris (2015)
	Arctophila bombyforimis	Van der Goot (1964)		Pollinator	Doyle et al. (2020)			Nutrient transfer	Satterfield et al. (2020)
	Baccha clavata	Beebe (1951)		Pollinator	Doyle et al. (2020)			Nutrient transfer	Satterfield et al. (2020)
	Baccha dimidiata	Beebe (1951)		Pollinator	Doyle et al. (2020)			Nutrient transfer	Satterfield et al. (2020)
	Baccha elongata	Krpač (2021)		Pollinator	Doyle et al. (2020)			Nutrient transfer	Satterfield et al. (2020)
	Baccha fascipennis	Glick (1939)		Pollinator	Doyle et al. (2020)			Nutrient transfer	Satterfield et al. (2020)
	Baccha obscuripenis	Rojo et al. (1997)		Pollinator	Doyle et al. (2020)			Nutrient transfer	Satterfield et al. (2020)
	Baccha sp	Glick (1939)		Pollinator	Doyle et al. (2020)			Nutrient transfer	Satterfield et al. (2020)
	Brachyopa sp	Aubert et al. (1976)		Pollinator	Doyle et al. (2020)			Nutrient transfer	Satterfield et al. (2020)
	Brachypalpus bimaculatus	Aubert et al. (1976)		Pollinator	Doyle et al. (2020)			Nutrient transfer	Satterfield et al. (2020)			Decomposer	Ball & Morris (2015)
	Brachypalpus chrysites	Aubert et al. (1976)		Pollinator	Doyle et al. (2020)			Nutrient transfer	Satterfield et al. (2020)			Decomposer	Ball & Morris (2015)
	Calliprobola speciosa	Aubert et al. (1976)		Pollinator	Doyle et al. (2020)			Nutrient transfer	Satterfield et al. (2020)			Decomposer	Ball & Morris (2015)
	Cheilosia ahenea	Aubert et al. (1976)		Pollinator	Doyle et al. (2020)			Nutrient transfer	Satterfield et al. (2020)
	Cheilosia albitarsis	Aubert et al. (1976)		Pollinator	Doyle et al. (2020)			Nutrient transfer	Satterfield et al. (2020)
	Cheilosia caerulescens	Aubert et al. (1976)		Pollinator	Doyle et al. (2020)			Nutrient transfer	Satterfield et al. (2020)
	Cheilosia canicularis	Aubert et al. (1976)		Pollinator	Doyle et al. (2020)			Nutrient transfer	Satterfield et al. (2020)
	Cheilosia chrysocoma	Aubert et al. (1976)		Pollinator	Doyle et al. (2020)			Nutrient transfer	Satterfield et al. (2020)
	Cheilosia claviventis	Aubert et al. (1976)		Pollinator	Doyle et al. (2020)			Nutrient transfer	Satterfield et al. (2020)
	Cheilosia crassiseta	Aubert et al. (1976)		Pollinator	Doyle et al. (2020)			Nutrient transfer	Satterfield et al. (2020)
	Cheilosia derasa	Aubert et al. (1976)		Pollinator	Doyle et al. (2020)			Nutrient transfer	Satterfield et al. (2020)
	Cheilosia fasciata	Aubert et al. (1976)		Pollinator	Doyle et al. (2020)			Nutrient transfer	Satterfield et al. (2020)
	Cheilosia frontalis	Aubert et al. (1976)		Pollinator	Doyle et al. (2020)			Nutrient transfer	Satterfield et al. (2020)
	Cheilosia gigantiea	Aubert et al. (1976)		Pollinator	Doyle et al. (2020)			Nutrient transfer	Satterfield et al. (2020)
	Cheilosia griseiventris	Aubert et al. (1976)		Pollinator	Doyle et al. (2020)			Nutrient transfer	Satterfield et al. (2020)
	Cheilosia grisella	Aubert et al. (1976)		Pollinator	Doyle et al. (2020)			Nutrient transfer	Satterfield et al. (2020)
	Cheilosia illustrata	Aubert et al. (1976)		Pollinator	Doyle et al. (2020)			Nutrient transfer	Satterfield et al. (2020)
	Cheilosia impressa	Aubert et al. (1976)		Pollinator	Doyle et al. (2020)			Nutrient transfer	Satterfield et al. (2020)
	Cheilosia impudens	Aubert et al. (1976)		Pollinator	Doyle et al. (2020)			Nutrient transfer	Satterfield et al. (2020)
	Cheilosia laevis	Aubert et al. (1976)		Pollinator	Doyle et al. (2020)			Nutrient transfer	Satterfield et al. (2020)
	Cheilosia laeviventris	Aubert et al. (1976)		Pollinator	Doyle et al. (2020)			Nutrient transfer	Satterfield et al. (2020)
	Cheilosia loewi	Aubert et al. (1976)		Pollinator	Doyle et al. (2020)			Nutrient transfer	Satterfield et al. (2020)
	Cheilosia longula	Aubert et al. (1976)		Pollinator	Doyle et al. (2020)			Nutrient transfer	Satterfield et al. (2020)
	Cheilosia melanopa	Aubert et al. (1976)		Pollinator	Doyle et al. (2020)			Nutrient transfer	Satterfield et al. (2020)
	Cheilosia mutabilis	Aubert et al. (1976)		Pollinator	Doyle et al. (2020)			Nutrient transfer	Satterfield et al. (2020)
	Cheilosia nasutula	Aubert et al. (1976)		Pollinator	Doyle et al. (2020)			Nutrient transfer	Satterfield et al. (2020)
	Cheilosia nebulosa	Aubert et al. (1976)		Pollinator	Doyle et al. (2020)			Nutrient transfer	Satterfield et al. (2020)
	Cheilosia nigripes	Aubert et al. (1976)		Pollinator	Doyle et al. (2020)			Nutrient transfer	Satterfield et al. (2020)
	Cheilosia nivalis	Aubert et al. (1976)		Pollinator	Doyle et al. (2020)			Nutrient transfer	Satterfield et al. (2020)
	Cheilosia pagana	Aubert et al. (1976)		Pollinator	Doyle et al. (2020)			Nutrient transfer	Satterfield et al. (2020)
	Cheilosia pedemontana	Aubert et al. (1976)		Pollinator	Doyle et al. (2020)			Nutrient transfer	Satterfield et al. (2020)
	Cheilosia personata	Aubert et al. (1976)		Pollinator	Doyle et al. (2020)			Nutrient transfer	Satterfield et al. (2020)
	Cheilosia pictipennis	Aubert et al. (1976)		Pollinator	Doyle et al. (2020)			Nutrient transfer	Satterfield et al. (2020)
	Cheilosia pilifera	Aubert et al. (1976)		Pollinator	Doyle et al. (2020)			Nutrient transfer	Satterfield et al. (2020)
	Cheilosia pubera	Aubert et al. (1976)		Pollinator	Doyle et al. (2020)			Nutrient transfer	Satterfield et al. (2020)
	Cheilosia rhynchops	Aubert et al. (1976)		Pollinator	Doyle et al. (2020)			Nutrient transfer	Satterfield et al. (2020)
	Cheilosia schineri	Aubert et al. (1976)		Pollinator	Doyle et al. (2020)			Nutrient transfer	Satterfield et al. (2020)
	Cheilosia scutellata	Aubert et al. (1976)		Pollinator	Doyle et al. (2020)			Nutrient transfer	Satterfield et al. (2020)
	Cheilosia sp.	Aubert et al. (1976)		Pollinator	Doyle et al. (2020)			Nutrient transfer	Satterfield et al. (2020)
	Cheilosia vernalis	Aubert et al. (1976)		Pollinator	Doyle et al. (2020)			Nutrient transfer	Satterfield et al. (2020)
	Chrysogaster	Aubert et al. (1976)		Pollinator	Doyle et al. (2020)			Nutrient transfer	Satterfield et al. (2020)			Decomposer	Ball & Morris (2015)
	Chrysogaster viridis	Aubert et al. (1976)		Pollinator	Doyle et al. (2020)			Nutrient transfer	Satterfield et al. (2020)			Decomposer	Ball & Morris (2015)
	Chrysotoxum arcuatum	Aubert et al. (1976)		Pollinator	Doyle et al. (2020)			Nutrient transfer	Satterfield et al. (2020)
	Chrysotoxum bicinctum	Aubert et al. (1976)		Pollinator	Doyle et al. (2020)			Nutrient transfer	Satterfield et al. (2020)
	Chrysotoxum cisalpinum	Aubert et al. (1976)		Pollinator	Doyle et al. (2020)			Nutrient transfer	Satterfield et al. (2020)
	Chrysotoxum elegans	Aubert et al. (1976)		Pollinator	Doyle et al. (2020)			Nutrient transfer	Satterfield et al. (2020)
	Chrysotoxum fasciolatum	Aubert et al. (1976)		Pollinator	Doyle et al. (2020)			Nutrient transfer	Satterfield et al. (2020)
	Chrysotoxum festivum	Aubert et al. (1976)		Pollinator	Doyle et al. (2020)			Nutrient transfer	Satterfield et al. (2020)
	Chrysotoxum intermedium	Aubert et al. (1976)		Pollinator	Doyle et al. (2020)			Nutrient transfer	Satterfield et al. (2020)
	Chrysotoxum octomaculatum	Aubert et al. (1976)		Pollinator	Doyle et al. (2020)			Nutrient transfer	Satterfield et al. (2020)
	Criorrhina berberina	Aubert et al. (1976)		Pollinator	Doyle et al. (2020)			Nutrient transfer	Satterfield et al. (2020)
	Chrysotoxum vernale	Aubert et al. (1976)		Pollinator	Doyle et al. (2020)			Nutrient transfer	Satterfield et al. (2020)
	Sericomyia borealis	Aubert et al. (1976)		Pollinator	Doyle et al. (2020)			Nutrient transfer	Satterfield et al. (2020)
	Sericomyia lappona	Aubert et al. (1976)		Pollinator	Doyle et al. (2020)			Nutrient transfer	Satterfield et al. (2020)
	Heringia sp	Aubert et al. (1976)		Pollinator	Doyle et al. (2020)			Nutrient transfer	Satterfield et al. (2020)
	Blera fallax	Aubert et al. (1976)		Pollinator	Doyle et al. (2020)			Nutrient transfer	Satterfield et al. (2020)			Decomposer	Ball & Morris (2015)
	Dasysyrphus albostriatus	Aubert et al. (1976)		Pollinator	Doyle et al. (2020)			Nutrient transfer	Satterfield et al. (2020)
	Dasysyrphus lunulatus	Aubert et al. (1976)		Pollinator	Doyle et al. (2020)			Nutrient transfer	Satterfield et al. (2020)
	Dasysyrphus postclaviger	Aubert et al. (1976)		Pollinator	Doyle et al. (2020)			Nutrient transfer	Satterfield et al. (2020)
	Dasysyrphus tricinctus	Aubert et al. (1976)		Pollinator	Doyle et al. (2020)			Nutrient transfer	Satterfield et al. (2020)
	Dasysyrphus venustus	Aubert et al. (1976)		Pollinator	Doyle et al. (2020)			Nutrient transfer	Satterfield et al. (2020)
	Didea alneti	Aubert et al. (1976)		Pollinator	Doyle et al. (2020)			Nutrient transfer	Satterfield et al. (2020)
	Didea fasciata	Aubert et al. (1976)		Pollinator	Doyle et al. (2020)			Nutrient transfer	Satterfield et al. (2020)
	Didea intermedia	Aubert et al. (1976)		Pollinator	Doyle et al. (2020)			Nutrient transfer	Satterfield et al. (2020)
	Epistrophe bifasciata	Aubert et al. (1976)		Pollinator	Doyle et al. (2020)			Nutrient transfer	Satterfield et al. (2020)
	Epistrophe eligans	Aubert et al. (1976)		Pollinator	Doyle et al. (2020)			Nutrient transfer	Satterfield et al. (2020)
	Epistrophe grossulariae	Aubert et al. (1976)		Pollinator	Doyle et al. (2020)			Nutrient transfer	Satterfield et al. (2020)
	Epistrophe liopthalma	Aubert et al. (1976)		Pollinator	Doyle et al. (2020)			Nutrient transfer	Satterfield et al. (2020)
	Epistrophe nitidicolis	Aubert et al. (1976)		Pollinator	Doyle et al. (2020)			Nutrient transfer	Satterfield et al. (2020)
	Episyrphus balteatus	Lack & Lack (1951)		Pollinator	Doyle et al. (2020)			Nutrient transfer	Satterfield et al. (2020)			Pest control	Ball & Morris (2015)
	Eriozona syrphoides	Aubert et al. (1976)		Pollinator	Doyle et al. (2020)			Nutrient transfer	Satterfield et al. (2020)
	Eristalinus megacephalus	Hawkes et al. (2022a)		Pollinator	Doyle et al. (2020)			Nutrient transfer	Satterfield et al. (2020)			Decomposer	Ball & Morris (2015)
	Eristalinus punctulatus	Finch & Cook (2020)		Pollinator	Doyle et al. (2020)			Nutrient transfer	Satterfield et al. (2020)			Decomposer	Ball & Morris (2015)
	Eristalinus sepuchralis	Aubert et al. (1976)		Pollinator	Doyle et al. (2020)			Nutrient transfer	Satterfield et al. (2020)			Decomposer	Ball & Morris (2015)
	Eristalinus taeniops	Hawkes et al. (2022a)		Pollinator	Doyle et al. (2020)			Nutrient transfer	Satterfield et al. (2020)			Decomposer	Ball & Morris (2015)
	Eristalis arbustorum	Aubert et al. (1976)		Pollinator	Doyle et al. (2020)			Nutrient transfer	Satterfield et al. (2020)			Decomposer	Ball & Morris (2015)
	Eristalis horticola	Aubert et al. (1976)		Pollinator	Doyle et al. (2020)			Nutrient transfer	Satterfield et al. (2020)			Decomposer	Ball & Morris (2015)
	Eristalis intricarius	Aubert et al. (1976)		Pollinator	Doyle et al. (2020)			Nutrient transfer	Satterfield et al. (2020)			Decomposer	Ball & Morris (2015)
	Eristalis jugorum	Aubert et al. (1976)		Pollinator	Doyle et al. (2020)			Nutrient transfer	Satterfield et al. (2020)			Decomposer	Ball & Morris (2015)
	Eristalis nemorum	Aubert et al. (1976)		Pollinator	Doyle et al. (2020)			Nutrient transfer	Satterfield et al. (2020)			Decomposer	Ball & Morris (2015)
	Eristalis pertinax	Aubert et al. (1976)		Pollinator	Doyle et al. (2020)			Nutrient transfer	Satterfield et al. (2020)			Decomposer	Ball & Morris (2015)
	Eristalis pratorum	Aubert et al. (1976)		Pollinator	Doyle et al. (2020)			Nutrient transfer	Satterfield et al. (2020)			Decomposer	Ball & Morris (2015)
	Eristalis rupium	Aubert et al. (1976)		Pollinator	Doyle et al. (2020)			Nutrient transfer	Satterfield et al. (2020)			Decomposer	Ball & Morris (2015)
	Eristalis siimilis	Aubert et al. (1976)		Pollinator	Doyle et al. (2020)			Nutrient transfer	Satterfield et al. (2020)			Decomposer	Ball & Morris (2015)
	Eristalis stipator	Aubert et al. (1976)		Pollinator	Doyle et al. (2020)			Nutrient transfer	Satterfield et al. (2020)			Decomposer	Ball & Morris (2015)
	Eristalis tenax	Aubert et al. (1976)		Pollinator	Doyle et al. (2020)			Nutrient transfer	Satterfield et al. (2020)			Decomposer	Ball & Morris (2015)
	Eumerus flavitarsis	Aubert et al. (1976)		Pollinator	Doyle et al. (2020)			Nutrient transfer	Satterfield et al. (2020)
	Eumerus strigatus	Aubert et al. (1976)		Pollinator	Doyle et al. (2020)			Nutrient transfer	Satterfield et al. (2020)
	Eupeodes americanus	Clem et al. (2023)		Pollinator	Doyle et al. (2020)			Nutrient transfer	Satterfield et al. (2020)			Pest control	Ball & Morris (2015)
	Eupeodes bucculatus	Aubert et al. (1976)		Pollinator	Doyle et al. (2020)			Nutrient transfer	Satterfield et al. (2020)			Pest control	Ball & Morris (2015)
	Eupeodes corollae	Aubert et al. (1976)		Pollinator	Doyle et al. (2020)			Nutrient transfer	Satterfield et al. (2020)			Pest control	Ball & Morris (2015)
	Eupeodes lapponicus	Aubert et al. (1976)		Pollinator	Doyle et al. (2020)			Nutrient transfer	Satterfield et al. (2020)			Pest control	Ball & Morris (2015)
	Eupeodes latifasciatus	Aubert et al. (1976)		Pollinator	Doyle et al. (2020)			Nutrient transfer	Satterfield et al. (2020)			Pest control	Ball & Morris (2015)
	Eupeodes luniger	Aubert et al. (1976)		Pollinator	Doyle et al. (2020)			Nutrient transfer	Satterfield et al. (2020)			Pest control	Ball & Morris (2015)
	Eupeodes nitens	Aubert et al. (1976)		Pollinator	Doyle et al. (2020)			Nutrient transfer	Satterfield et al. (2020)			Pest control	Ball & Morris (2015)
	Ferdinandea cuprea	Aubert et al. (1976)		Pollinator	Doyle et al. (2020)			Nutrient transfer	Satterfield et al. (2020)
	Helophilus pendulus	Aubert et al. (1976)		Pollinator	Doyle et al. (2020)			Nutrient transfer	Satterfield et al. (2020)			Decomposer	Ball & Morris (2015)
	Helophilus parallelus	Aubert et al. (1976)		Pollinator	Doyle et al. (2020)			Nutrient transfer	Satterfield et al. (2020)			Decomposer	Ball & Morris (2015)
	Helophilus trivittatus	Hawkes et al. (2022a)		Pollinator	Doyle et al. (2020)			Nutrient transfer	Satterfield et al. (2020)			Decomposer	Ball & Morris (2015)
	Heringia heringi	Aubert et al. (1976)		Pollinator	Doyle et al. (2020)			Nutrient transfer	Satterfield et al. (2020)
	Leucozona laternaria	Aubert et al. (1976)		Pollinator	Doyle et al. (2020)			Nutrient transfer	Satterfield et al. (2020)
	Merodon cinereus	Aubert et al. (1976)		Pollinator	Doyle et al. (2020)			Nutrient transfer	Satterfield et al. (2020)
	Merodon spinipes	Aubert et al. (1976)		Pollinator	Doyle et al. (2020)			Nutrient transfer	Satterfield et al. (2020)
	Leucozona glaucia	Aubert et al. (1976)		Pollinator	Doyle et al. (2020)			Nutrient transfer	Satterfield et al. (2020)
	Leucozona lucorum	Aubert et al. (1976)		Pollinator	Doyle et al. (2020)			Nutrient transfer	Satterfield et al. (2020)
	Megasyrphus annulipes	Aubert et al. (1976)		Pollinator	Doyle et al. (2020)			Nutrient transfer	Satterfield et al. (2020)
	Melangyna barbifrons	Aubert et al. (1976)		Pollinator	Doyle et al. (2020)			Nutrient transfer	Satterfield et al. (2020)
	Melangyna cincta	Aubert et al. (1976)		Pollinator	Doyle et al. (2020)			Nutrient transfer	Satterfield et al. (2020)
	Melangyna guttata	Aubert et al. (1976)		Pollinator	Doyle et al. (2020)			Nutrient transfer	Satterfield et al. (2020)
	Melangyna labiatarum	Aubert et al. (1976)		Pollinator	Doyle et al. (2020)			Nutrient transfer	Satterfield et al. (2020)
	Melangyna lasiopthalma	Aubert et al. (1976)		Pollinator	Doyle et al. (2020)			Nutrient transfer	Satterfield et al. (2020)
	Melangyna macularis	Aubert et al. (1976)		Pollinator	Doyle et al. (2020)			Nutrient transfer	Satterfield et al. (2020)
	Melangyna triangulifera	Aubert et al. (1976)		Pollinator	Doyle et al. (2020)			Nutrient transfer	Satterfield et al. (2020)
	Melangyna umbellatarum	Aubert et al. (1976)		Pollinator	Doyle et al. (2020)			Nutrient transfer	Satterfield et al. (2020)
	Melangyna viridiceps	Aubert et al. (1976)		Pollinator	Doyle et al. (2020)			Nutrient transfer	Satterfield et al. (2020)
	Melanostoma dubium	Aubert et al. (1976)		Pollinator	Doyle et al. (2020)			Nutrient transfer	Satterfield et al. (2020)
	Melanostoma mellinum	Aubert et al. (1976)		Pollinator	Doyle et al. (2020)			Nutrient transfer	Satterfield et al. (2020)
	Melanostoma scalare	Aubert et al. (1976)		Pollinator	Doyle et al. (2020)			Nutrient transfer	Satterfield et al. (2020)
	Meliscaeva auricolis	Hawkes et al. (2024)		Pollinator	Doyle et al. (2020)			Nutrient transfer	Satterfield et al. (2020)			Pest control	Ball & Morris (2015)
	Meliscaeva cinctellus	Hawkes et al. (2024)		Pollinator	Doyle et al. (2020)			Nutrient transfer	Satterfield et al. (2020)			Pest control	Ball & Morris (2015)
	Myathropa florea	Aubert et al. (1976)		Pollinator	Doyle et al. (2020)			Nutrient transfer	Satterfield et al. (2020)
	Neoascia dispar	Aubert et al. (1976)		Pollinator	Doyle et al. (2020)			Nutrient transfer	Satterfield et al. (2020)
	Neoascia obliqua	Aubert et al. (1976)		Pollinator	Doyle et al. (2020)			Nutrient transfer	Satterfield et al. (2020)
	Neoascia podagrica	Aubert et al. (1976)		Pollinator	Doyle et al. (2020)			Nutrient transfer	Satterfield et al. (2020)
	Orthonevra onytes	Aubert et al. (1976)		Pollinator	Doyle et al. (2020)			Nutrient transfer	Satterfield et al. (2020)
	Orthonevra plumbago	Aubert et al. (1976)		Pollinator	Doyle et al. (2020)			Nutrient transfer	Satterfield et al. (2020)
	Paragus albifrons	Aubert et al. (1976)		Pollinator	Doyle et al. (2020)			Nutrient transfer	Satterfield et al. (2020)			Pest control	Ball & Morris (2015)
	Paragus bicolor	Aubert et al. (1976)		Pollinator	Doyle et al. (2020)			Nutrient transfer	Satterfield et al. (2020)			Pest control	Ball & Morris (2015)
	Paragus haemorrhous	Aubert et al. (1976)		Pollinator	Doyle et al. (2020)			Nutrient transfer	Satterfield et al. (2020)			Pest control	Ball & Morris (2015)
	Paragus punctulatus	Aubert et al. (1976)		Pollinator	Doyle et al. (2020)			Nutrient transfer	Satterfield et al. (2020)			Pest control	Ball & Morris (2015)
	Paragus quadrifasciatus	Aubert et al. (1976)		Pollinator	Doyle et al. (2020)			Nutrient transfer	Satterfield et al. (2020)			Pest control	Ball & Morris (2015)
	Paragus sp.	Aubert et al. (1976)		Pollinator	Doyle et al. (2020)			Nutrient transfer	Satterfield et al. (2020)			Pest control	Ball & Morris (2015)
	Paragus tibialis	Aubert et al. (1976)		Pollinator	Doyle et al. (2020)			Nutrient transfer	Satterfield et al. (2020)			Pest control	Ball & Morris (2015)
	Trichopsomyia flavitarsis	Aubert et al. (1976)		Pollinator	Doyle et al. (2020)			Nutrient transfer	Satterfield et al. (2020)
	Parasyrphus annulata	Aubert et al. (1976)		Pollinator	Doyle et al. (2020)			Nutrient transfer	Satterfield et al. (2020)
	Parasyrphus lineola	Aubert et al. (1976)		Pollinator	Doyle et al. (2020)			Nutrient transfer	Satterfield et al. (2020)
	Parasyrphus monticola	Aubert et al. (1976)		Pollinator	Doyle et al. (2020)			Nutrient transfer	Satterfield et al. (2020)
	Parasyrphus nigritarsis	Aubert et al. (1976)		Pollinator	Doyle et al. (2020)			Nutrient transfer	Satterfield et al. (2020)
	Parasyrphus tarsata	Aubert et al. (1976)		Pollinator	Doyle et al. (2020)			Nutrient transfer	Satterfield et al. (2020)
	Parasyrphus unifasciata	Aubert et al. (1976)		Pollinator	Doyle et al. (2020)			Nutrient transfer	Satterfield et al. (2020)
	Parasyrphus vittigera	Aubert et al. (1976)		Pollinator	Doyle et al. (2020)			Nutrient transfer	Satterfield et al. (2020)
	Pipiza austriaca	Aubert et al. (1976)		Pollinator	Doyle et al. (2020)			Nutrient transfer	Satterfield et al. (2020)
	Pipiza lugubris	Aubert et al. (1976)		Pollinator	Doyle et al. (2020)			Nutrient transfer	Satterfield et al. (2020)
	Pipiza noctiluca	Aubert et al. (1976)		Pollinator	Doyle et al. (2020)			Nutrient transfer	Satterfield et al. (2020)
	Pipiza quadrimaculata	Aubert et al. (1976)		Pollinator	Doyle et al. (2020)			Nutrient transfer	Satterfield et al. (2020)
	Pipiza signata	Aubert et al. (1976)		Pollinator	Doyle et al. (2020)			Nutrient transfer	Satterfield et al. (2020)
	Pipizella nigriana	Aubert et al. (1976)		Pollinator	Doyle et al. (2020)			Nutrient transfer	Satterfield et al. (2020)
	Platycheirus albimanus	Aubert et al. (1976)		Pollinator	Doyle et al. (2020)			Nutrient transfer	Satterfield et al. (2020)			Pest control	Ball & Morris (2015)
	Platycheirus ambiguus	Aubert et al. (1976)		Pollinator	Doyle et al. (2020)			Nutrient transfer	Satterfield et al. (2020)			Pest control	Ball & Morris (2015)
	Platycheirus angustatus	Aubert et al. (1976)		Pollinator	Doyle et al. (2020)			Nutrient transfer	Satterfield et al. (2020)			Pest control	Ball & Morris (2015)
	Platycheirus angustipes	Aubert et al. (1976)		Pollinator	Doyle et al. (2020)			Nutrient transfer	Satterfield et al. (2020)			Pest control	Ball & Morris (2015)
	Platycheirus clypeatus	Aubert et al. (1976)		Pollinator	Doyle et al. (2020)			Nutrient transfer	Satterfield et al. (2020)			Pest control	Ball & Morris (2015)
	Platycheirus complicatus	Aubert et al. (1976)		Pollinator	Doyle et al. (2020)			Nutrient transfer	Satterfield et al. (2020)			Pest control	Ball & Morris (2015)
	Platycheirus discimanus	Aubert et al. (1976)		Pollinator	Doyle et al. (2020)			Nutrient transfer	Satterfield et al. (2020)			Pest control	Ball & Morris (2015)
	Platycheirus fulviventria	Aubert et al. (1976)		Pollinator	Doyle et al. (2020)			Nutrient transfer	Satterfield et al. (2020)			Pest control	Ball & Morris (2015)
	Platycheirus immarginatus	Aubert et al. (1976)		Pollinator	Doyle et al. (2020)			Nutrient transfer	Satterfield et al. (2020)			Pest control	Ball & Morris (2015)
	Platycheirus manicatus	Aubert et al. (1976)		Pollinator	Doyle et al. (2020)			Nutrient transfer	Satterfield et al. (2020)			Pest control	Ball & Morris (2015)
	Platycheirus melanopsis	Aubert et al. (1976)		Pollinator	Doyle et al. (2020)			Nutrient transfer	Satterfield et al. (2020)			Pest control	Ball & Morris (2015)
	Platycheirus ovalis	Aubert et al. (1976)		Pollinator	Doyle et al. (2020)			Nutrient transfer	Satterfield et al. (2020)			Pest control	Ball & Morris (2015)
	Platycheirus peltatus	Aubert et al. (1976)		Pollinator	Doyle et al. (2020)			Nutrient transfer	Satterfield et al. (2020)			Pest control	Ball & Morris (2015)
	Platycheirus podagratus	Aubert et al. (1976)		Pollinator	Doyle et al. (2020)			Nutrient transfer	Satterfield et al. (2020)			Pest control	Ball & Morris (2015)
	Platycheirus scutatus	Aubert et al. (1976)		Pollinator	Doyle et al. (2020)			Nutrient transfer	Satterfield et al. (2020)			Pest control	Ball & Morris (2015)
	Platycheirus tarsalis	Aubert et al. (1976)		Pollinator	Doyle et al. (2020)			Nutrient transfer	Satterfield et al. (2020)			Pest control	Ball & Morris (2015)
	Rhingia campestris	Aubert et al. (1976)		Pollinator	Doyle et al. (2020)			Nutrient transfer	Satterfield et al. (2020)			Decomposer	Ball & Morris (2015)
	Rhingia rostrata	Aubert et al. (1976)		Pollinator	Doyle et al. (2020)			Nutrient transfer	Satterfield et al. (2020)			Decomposer	Ball & Morris (2015)
	Scaeva pyrastri	Hawkes et al. (2024)		Pollinator	Doyle et al. (2020)			Nutrient transfer	Satterfield et al. (2020)			Pest control	Ball & Morris (2015)
	Scaeva selenitica	Hawkes et al. (2024)		Pollinator	Doyle et al. (2020)			Nutrient transfer	Satterfield et al. (2020)			Pest control	Ball & Morris (2015)
	Sphegina cornifera	Aubert et al. (1976)		Pollinator	Doyle et al. (2020)			Nutrient transfer	Satterfield et al. (2020)
	Simosyrphus grandicornis	Finch & Cook (2020)		Pollinator	Doyle et al. (2020)			Nutrient transfer	Satterfield et al. (2020)
	Sphaerophoria	Aubert et al. (1976)		Pollinator	Doyle et al. (2020)			Nutrient transfer	Satterfield et al. (2020)			Pest control	Ball & Morris (2015)
	Sphaerophoria abreviata	Aubert et al. (1976)		Pollinator	Doyle et al. (2020)			Nutrient transfer	Satterfield et al. (2020)			Pest control	Ball & Morris (2015)
	Sphaerophoria infuscata	Aubert et al. (1976)		Pollinator	Doyle et al. (2020)			Nutrient transfer	Satterfield et al. (2020)			Pest control	Ball & Morris (2015)
	Sphaerophoria interrupta	Aubert et al. (1976)		Pollinator	Doyle et al. (2020)			Nutrient transfer	Satterfield et al. (2020)			Pest control	Ball & Morris (2015)
	Sphaerophoria ruepelli	Aubert et al. (1976)		Pollinator	Doyle et al. (2020)			Nutrient transfer	Satterfield et al. (2020)			Pest control	Ball & Morris (2015)
	Sphaerophoria taeniata	Aubert et al. (1976)		Pollinator	Doyle et al. (2020)			Nutrient transfer	Satterfield et al. (2020)			Pest control	Ball & Morris (2015)
	Sphaerophoria virgata	Aubert et al. (1976)		Pollinator	Doyle et al. (2020)			Nutrient transfer	Satterfield et al. (2020)			Pest control	Ball & Morris (2015)
	Sphaerphoria scripta	Aubert et al. (1976)		Pollinator	Doyle et al. (2020)			Nutrient transfer	Satterfield et al. (2020)			Pest control	Ball & Morris (2015)
	Sphegina clunipes	Aubert et al. (1976)		Pollinator	Doyle et al. (2020)			Nutrient transfer	Satterfield et al. (2020)
	Syritta pipiens	Hawkes et al. (2024)		Pollinator	Doyle et al. (2020)			Nutrient transfer	Satterfield et al. (2020)
	Syrphus ribesii	Hawkes et al. (2024)		Pollinator	Doyle et al. (2020)			Nutrient transfer	Satterfield et al. (2020)			Pest control	Ball & Morris (2015)
	Syrphus torvus	Hawkes et al. (2024)		Pollinator	Doyle et al. (2020)			Nutrient transfer	Satterfield et al. (2020)			Pest control	Ball & Morris (2015)
	Syrphus vitripennis	Hawkes et al. (2024)		Pollinator	Doyle et al. (2020)			Nutrient transfer	Satterfield et al. (2020)			Pest control	Ball & Morris (2015)
	Toxomerus marginatus	Glick (1939)		Pollinator	Doyle et al. (2020)			Nutrient transfer	Satterfield et al. (2020)			Pest control	Ball & Morris (2015)
	Toxomerus polita	Glick (1939)		Pollinator	Doyle et al. (2020)			Nutrient transfer	Satterfield et al. (2020)			Pest control	Ball & Morris (2015)
	Volucella bombylans	Aubert et al. (1976)		Pollinator	Doyle et al. (2020)			Nutrient transfer	Satterfield et al. (2020)
	Volucella inanis	Aubert et al. (1976)		Pollinator	Doyle et al. (2020)			Nutrient transfer	Satterfield et al. (2020)
	Volucella pellucens	Aubert et al. (1976)		Pollinator	Doyle et al. (2020)			Nutrient transfer	Satterfield et al. (2020)
	Volucella zonaria	Aubert et al. (1976)		Pollinator	Doyle et al. (2020)			Nutrient transfer	Satterfield et al. (2020)
	Xanthandrus comtus	Aubert et al. (1976)		Pollinator	Doyle et al. (2020)			Nutrient transfer	Satterfield et al. (2020)
	Xanthogramma sp	Hawkes et al. (2024)		Pollinator	Doyle et al. (2020)			Nutrient transfer	Satterfield et al. (2020)
	Xylota segnis	Aubert et al. (1976)		Pollinator	Doyle et al. (2020)			Nutrient transfer	Satterfield et al. (2020)
	Xylota abiens	Aubert et al. (1976)		Pollinator	Doyle et al. (2020)			Nutrient transfer	Satterfield et al. (2020)
	Xylota florum	Aubert et al. (1976)		Pollinator	Doyle et al. (2020)			Nutrient transfer	Satterfield et al. (2020)
	Xylota ignava	Aubert et al. (1976)		Pollinator	Doyle et al. (2020)			Nutrient transfer	Satterfield et al. (2020)
	Xylota lenta	Aubert et al. (1976)		Pollinator	Doyle et al. (2020)			Nutrient transfer	Satterfield et al. (2020)
	Xylota sylvarum	Aubert et al. (1976)		Pollinator	Doyle et al. (2020)			Nutrient transfer	Satterfield et al. (2020)
Tabanidae	4 known migrants		4500
	Tabanus mularis	Glick (1939)		Pest	Krandčmar et al. (2006)	Disease vector	Foil (1989)	Nutrient transfer	Satterfield et al. (2020)	Pollinator	Ayaz & Altunsoy (2024)
	Tabanus atratus	Sparks et al. (1986)		Pest	Krandčmar et al. (2006)	Disease vector	Foil (1989)	Nutrient transfer	Satterfield et al. (2020)	Pollinator	Ayaz & Altunsoy (2024)
	Tabanus lineola	Sparks et al. (1986)		Pest	Krandčmar et al. (2006)	Disease vector	Foil (1989)	Nutrient transfer	Satterfield et al. (2020)	Pollinator	Ayaz & Altunsoy (2024)
	Tabanus subsimilis subsimilis	Sparks et al. (1986)		Pest	Krandčmar et al. (2006)	Disease vector	Foil (1989)	Nutrient transfer	Satterfield et al. (2020)	Pollinator	Ayaz & Altunsoy (2024)
Tachinidae	6 known migrants		8200
	Rhynchiodexia sp.	Beebe (1951)		Pollinator	Al-Dobai et al. (2012)			Nutrient transfer	Satterfield et al. (2020)
	Sturmia	Whitfield (1939)		Pollinator	Al-Dobai et al. (2012)			Nutrient transfer	Satterfield et al. (2020)
	Gonia texana	Glick (1939)		Pollinator	Al-Dobai et al. (2012)			Nutrient transfer	Satterfield et al. (2020)
	Phasia	Hubenov (2008)		Pollinator	Al-Dobai et al. (2012)			Nutrient transfer	Satterfield et al. (2020)
	Gymnosoma rotundatum	Hubenov (2008)		Pollinator	Al-Dobai et al. (2012)			Nutrient transfer	Satterfield et al. (2020)
	Archytas apicifer	Sparks et al. (1986)		Pollinator	Al-Dobai et al. (2012)			Nutrient transfer	Satterfield et al. (2020)			Pest control	Hughes (1975)
Tephritidae	22 known migrants		5000
	Tephritis	Ashmole et al. (1983)		Pollinator	Cook et al. (2020)			Nutrient transfer	Satterfield et al. (2020)
	Acrotaeniostola sexvittata	Chang et al. (2001)		Pollinator	Cook et al. (2020)			Nutrient transfer	Satterfield et al. (2020)
	Acroceratitis plumosa	Chang et al. (2001)		Pollinator	Cook et al. (2020)			Nutrient transfer	Satterfield et al. (2020)
	Gastrozona fasciventris	Chang et al. (2001)		Pollinator	Cook et al. (2020)			Nutrient transfer	Satterfield et al. (2020)
	Euphranta chrysopila	Chang et al. (2001)		Pollinator	Cook et al. (2020)			Nutrient transfer	Satterfield et al. (2020)
	Ptilona persimilis	Chang et al. (2001)		Pollinator	Cook et al. (2020)			Nutrient transfer	Satterfield et al. (2020)
	Carpomya vesuviana	Ding et al. (2014)		Pollinator	Cook et al. (2020)			Nutrient transfer	Satterfield et al. (2020)			Pest	Vadivelu (2014)
	Bactrocera spp.	Mutamiswa et al. (2021)		Pollinator	Cook et al. (2020)			Nutrient transfer	Satterfield et al. (2020)			Pest	Kim & Kim (2016)
	Paracantha culia	Glick (1939)		Pollinator	Cook et al. (2020)			Nutrient transfer	Satterfield et al. (2020)
	Tomoplagia	Sparks et al. (1986)		Pollinator	Cook et al. (2020)			Nutrient transfer	Satterfield et al. (2020)
	Neaspilota	Glick (1939)		Pollinator	Cook et al. (2020)			Nutrient transfer	Satterfield et al. (2020)
	Trypanea daphne	Glick (1939)		Pollinator	Cook et al. (2020)			Nutrient transfer	Satterfield et al. (2020)
	Trypanea bisclosa	Glick (1939)		Pollinator	Cook et al. (2020)			Nutrient transfer	Satterfield et al. (2020)
	Trypanea bisctosa	Glick (1939)		Pollinator	Cook et al. (2020)			Nutrient transfer	Satterfield et al. (2020)
	Trypanea merarna	Glick (1939)		Pollinator	Cook et al. (2020)			Nutrient transfer	Satterfield et al. (2020)
	Bactrocera cucurbitae	Delatte et al. (2019)		Pollinator	Cook et al. (2020)			Nutrient transfer	Satterfield et al. (2020)			Pest	Kim & Kim (2016)
	Bactrocera dorsalis	Ye & Liu (2005)		Pollinator	Cook et al. (2020)			Nutrient transfer	Satterfield et al. (2020)			Pest	Kim & Kim (2016)
	Ceratitis capitata	Deschepper et al. (2021)		Pollinator	Cook et al. (2020)	Disease vector	Ordax et al. (2015)	Nutrient transfer	Satterfield et al. (2020)			Pest	Ordax et al. (2015)
	Rhagoletis pomonella	Arcella et al. (2015)		Pollinator	Cook et al. (2020)	Disease vector	Reissig et al. (1984)	Nutrient transfer	Satterfield et al. (2020)			Pest	Reissig et al. (1984)
	Bactrocera tryoni	Thomas & Loera-Gallardo (1998)		Pollinator	Cook et al. (2020)			Nutrient transfer	Satterfield et al. (2020)			Pest	Kim & Kim (2016)
	Anastrepha ludens	Baker et al. (1986)		Pollinator	Cook et al. (2020)			Nutrient transfer	Satterfield et al. (2020)			Pest	Birke et al. (2013)
	Tomoplagia obliqua	Sparks et al. (1986)		Pollinator	Cook et al. (2020)			Nutrient transfer	Satterfield et al. (2020)
	Xanthaciura tetraspina	Sparks et al. (1986)		Pollinator	Cook et al. (2020)			Nutrient transfer	Satterfield et al. (2020)
Therevidae	1 known migrant		1600
	Psilocephala sp.	Beebe (1951)		Pollinator	Marchiori (2023a)			Nutrient transfer	Satterfield et al. (2020)
Tipulidae	18 known migrants		15000
	Erioptera beebeana	Beebe (1951)						Nutrient transfer	Satterfield et al. (2020)			Decomposer	Garden & Davies (1988)
	Erioptera celestis	Beebe (1951)						Nutrient transfer	Satterfield et al. (2020)			Decomposer	Garden & Davies (1988)
	Limonia angustifasciata	Beebe (1951)						Nutrient transfer	Satterfield et al. (2020)			Decomposer	Garden & Davies (1988)
	Neognophomyia monophora	Beebe (1951)						Nutrient transfer	Satterfield et al. (2020)			Decomposer	Garden & Davies (1988)
	Paradelphomyia venezolana	Beebe (1951)						Nutrient transfer	Satterfield et al. (2020)			Decomposer	Garden & Davies (1988)
	Shannonomyia providens	Beebe (1951)						Nutrient transfer	Satterfield et al. (2020)			Decomposer	Garden & Davies (1988)
	Tipula lichyana	Beebe (1951)						Nutrient transfer	Satterfield et al. (2020)			Decomposer	Garden & Davies (1988)	Pest	Moffat (2023)
	Tipula olacera	Gatter (1977)						Nutrient transfer	Satterfield et al. (2020)			Decomposer	Garden & Davies (1988)	Pest	Moffat (2023)
	Tipula grisescens	Ashmole et al. (1983)						Nutrient transfer	Satterfield et al. (2020)			Decomposer	Garden & Davies (1988)	Pest	Moffat (2023)
	Tipula montana	Ashmole et al. (1983)						Nutrient transfer	Satterfield et al. (2020)			Decomposer	Garden & Davies (1988)	Pest	Moffat (2023)
	Dactylolabis	Edwards (1972)						Nutrient transfer	Satterfield et al. (2020)			Decomposer	Garden & Davies (1988)
	Limonia	Glick (1960)						Nutrient transfer	Satterfield et al. (2020)			Decomposer	Garden & Davies (1988)
	Limonia rara	Glick (1939)						Nutrient transfer	Satterfield et al. (2020)			Decomposer	Garden & Davies (1988)
	Erioptera parva	Glick (1939)						Nutrient transfer	Satterfield et al. (2020)			Decomposer	Garden & Davies (1988)
	Erioptera	Glick (1939)						Nutrient transfer	Satterfield et al. (2020)			Decomposer	Garden & Davies (1988)
	Helobia hybrida	Glick (1939)						Nutrient transfer	Satterfield et al. (2020)			Decomposer	Garden & Davies (1988)
	Gonomyia	Glick (1939)						Nutrient transfer	Satterfield et al. (2020)			Decomposer	Garden & Davies (1988)
	Epiphragna jascipennis	Glick (1939)						Nutrient transfer	Satterfield et al. (2020)			Decomposer	Garden & Davies (1988)
	Dicranomyia modesta	Chapman et al. (2004)						Nutrient transfer	Satterfield et al. (2020)			Decomposer	Garden & Davies (1988)
Ulidiidae	4 known migrants		700
	Homalocephala sp	Chapman et al. (2004)						Nutrient transfer	Satterfield et al. (2020)			Decomposer	Abajue et al. (2013)
	Chaetopsis debilis	Sparks et al. (1986)						Nutrient transfer	Satterfield et al. (2020)			Decomposer	Abajue et al. (2013)
	Euxesta notata	Sparks et al. (1986)						Nutrient transfer	Satterfield et al. (2020)			Decomposer	Abajue et al. (2013)
	Euxista sp.	Glick (1939)						Nutrient transfer	Satterfield et al. (2020)			Decomposer	Abajue et al. (2013)
